# Supplementary material for: Self-renewing human naïve pluripotent stem cells dedifferentiate in 3D culture and form blastoids spontaneously
Source: Nat Commun. 2024 Jan 22;15:668. doi: 10.1038/s41467-024-44969-x (PMC10803796; doi:10.1038/s41467-024-44969-x)
Supplement: Supplementary file 6 — Supplementary Data 1 [file 41467_2024_44969_MOESM6_ESM.xlsx]

## Sheet: Sheet1
Supplementary Table 1. Differentially expressed genes (padj < 0.05) are listed based on the comparison of CI-nESCs and C-nESCs.
	baseMean	log2FoldChange	lfcSE	stat	pvalue	padj	GeneSymbol
ENSG00000089127	25.0609	2.84555	0.712237	3.99523	6.46e-05	0.00172786	OAS1
ENSG00000163825	25.7377	2.78049	0.704006	3.94952	7.83e-05	0.00200453	RTP3
ENSG00000115461	26.1426	2.77104	0.70085	3.95383	7.69e-05	0.00198027	IGFBP5
ENSG00000180772	73.2872	2.72981	0.452717	6.02985	1.64e-09	1.84e-07	AGTR2
ENSG00000203857	46.0437	2.65434	0.522313	5.0819	3.74e-07	2.2e-05	HSD3B1
ENSG00000095627	56.9481	2.51432	0.468272	5.36935	7.9e-08	5.43e-06	TDRD1
ENSG00000102243	22.9229	2.44752	0.715953	3.41855	0.000629558	0.0103099	VGLL1
ENSG00000082074	28.901	2.43282	0.648333	3.75243	0.00017513	0.00377598	FYB1
ENSG00000104361	30.7787	2.3973	0.623499	3.84492	0.000120593	0.00283019	NIPAL2
ENSG00000130649	44.1825	2.33452	0.519719	4.49189	7.06e-06	0.000292522	CYP2E1
ENSG00000204584	22.3883	2.29989	0.723066	3.18075	0.00146895	0.0197348	ENSG00000204584
ENSG00000104760	40.3062	2.29597	0.53474	4.29362	1.76e-05	0.000607048	FGL1
ENSG00000007516	57.342	2.18656	0.474089	4.61212	3.99e-06	0.000178541	BAIAP3
ENSG00000005882	33.0067	2.14708	0.588103	3.65086	0.000261363	0.00516494	PDK2
ENSG00000214617	49.2346	2.10301	0.510835	4.1168	3.84e-05	0.00114215	SLC6A10P
ENSG00000132297	87.636	2.09065	0.376686	5.55013	2.85e-08	2.16e-06	HHLA1
ENSG00000198744	44.0668	2.07903	0.556065	3.73883	0.00018488	0.00393501	MTCO3P12
ENSG00000145681	119.917	2.0717	0.315678	6.56268	5.28e-11	8.24e-09	HAPLN1
ENSG00000135346	117.579	2.03324	0.312705	6.50211	7.92e-11	1.18e-08	CGA
ENSG00000261172	22.8357	2.02732	0.696177	2.91208	0.00359034	0.0380559	ENSG00000261172
ENSG00000081853	47.2101	1.93411	0.500401	3.86513	0.000111029	0.00265269	PCDHGA2
ENSG00000257474	233.712	1.9253	0.233083	8.26016	1.45e-16	4.71e-14	ENSG00000257474
ENSG00000147614	29.3817	1.85996	0.608337	3.05745	0.00223233	0.0271317	ATP6V0D2
ENSG00000087128	235.89	1.83639	0.256202	7.16774	7.62e-13	1.44e-10	TMPRSS11E
ENSG00000150593	122.659	1.79895	0.302844	5.94018	2.85e-09	2.93e-07	PDCD4
ENSG00000147432	58.4494	1.78248	0.433756	4.1094	3.97e-05	0.0011689	CHRNB3
ENSG00000183580	164.17	1.78149	0.279521	6.37337	1.85e-10	2.58e-08	FBXL7
ENSG00000254054	47.3654	1.7792	0.484981	3.6686	0.000243885	0.00488507	ENSG00000254054
ENSG00000237136	79.7952	1.77029	0.376604	4.70068	2.59e-06	0.000122357	C4orf51
ENSG00000074410	29.1806	1.76397	0.614696	2.86966	0.0041091	0.0420422	CA12
ENSG00000128573	45.2766	1.73864	0.492678	3.52895	0.000417212	0.00751663	FOXP2
ENSG00000196878	96.6735	1.69281	0.339787	4.98198	6.29e-07	3.58e-05	LAMB3
ENSG00000105929	72.6937	1.69092	0.387957	4.35854	1.31e-05	0.000478293	ATP6V0A4
ENSG00000180113	67.9158	1.6904	0.40113	4.2141	2.51e-05	0.000821047	TDRD6
ENSG00000149243	35.2845	1.68526	0.564484	2.98548	0.0028313	0.0323368	KLHL35
ENSG00000112494	48.5442	1.65867	0.476647	3.47988	0.000501639	0.00863861	UNC93A
ENSG00000188747	50.061	1.65221	0.465871	3.54649	0.000390395	0.00714019	NOXA1
ENSG00000137869	57.034	1.65112	0.450659	3.66378	0.000248517	0.00496344	CYP19A1
ENSG00000164616	46.9387	1.65045	0.477819	3.45413	0.000552073	0.00927819	FBXL21P
ENSG00000250320	45.6005	1.64499	0.485415	3.38883	0.000701904	0.0111866	EDIL3-DT
ENSG00000169744	51.2169	1.64259	0.477906	3.43705	0.000588092	0.00978432	LDB2
ENSG00000248527	2193.57	1.60776	0.130316	12.3374	5.7e-35	8.39e-32	MTATP6P1
ENSG00000110148	81.14	1.60094	0.368263	4.34726	1.38e-05	0.000496704	CCKBR
ENSG00000170345	37.5339	1.59951	0.543639	2.94224	0.0032585	0.035857	FOS
ENSG00000251687	434.84	1.57766	0.172226	9.16036	5.17e-20	2.21e-17	ENSG00000251687
ENSG00000250565	33.9188	1.5741	0.561072	2.80552	0.00502348	0.0484795	ATP6V1E2
ENSG00000225614	44.7742	1.56771	0.487853	3.21349	0.00131133	0.0182076	ZNF469
ENSG00000233597	40.6788	1.55953	0.523178	2.98088	0.00287418	0.0326857	ENSG00000233597
ENSG00000102195	59.4119	1.54743	0.426885	3.62494	0.000289024	0.00562769	GPR50
ENSG00000133466	36.9895	1.53811	0.539686	2.85002	0.00437169	0.0436839	C1QTNF6
ENSG00000255101	69.0622	1.53103	0.396913	3.85733	0.000114633	0.0027192	ENSG00000255101
ENSG00000243988	53.3317	1.51328	0.447209	3.38382	0.000714854	0.0113114	RPS24P17
ENSG00000197956	258.377	1.51017	0.213992	7.05714	1.7e-12	3.09e-10	S100A6
ENSG00000149451	131.763	1.47962	0.300521	4.92353	8.5e-07	4.66e-05	ADAM33
ENSG00000234338	65.5438	1.47175	0.410368	3.58641	0.000335261	0.00630576	ENSG00000234338
ENSG00000198938	71148.8	1.46204	0.0841288	17.3785	1.2e-67	5.3e-64	MT-CO3
ENSG00000152779	78.9526	1.45492	0.375643	3.87316	0.000107434	0.00259014	SLC16A12
ENSG00000136158	88.2565	1.45253	0.360821	4.02564	5.68e-05	0.00155352	SPRY2
ENSG00000021645	125.036	1.4476	0.313924	4.61129	4e-06	0.000178541	NRXN3
ENSG00000092068	726.955	1.44679	0.145072	9.97287	2e-23	1.27e-20	SLC7A8
ENSG00000142449	41.9555	1.44048	0.515753	2.79297	0.00522272	0.0498943	FBN3
ENSG00000286381	51.6662	1.43457	0.453127	3.16593	0.00154588	0.0205601	ENSG00000286381
ENSG00000198695	10739.1	1.42325	0.099386	14.3205	1.63e-46	3.6e-43	MT-ND6
ENSG00000184545	194.406	1.41623	0.253566	5.58527	2.33e-08	1.86e-06	DUSP8
ENSG00000158106	54.1527	1.3963	0.459177	3.04087	0.00235899	0.0281563	RHPN1
ENSG00000106004	71.9927	1.38884	0.387359	3.58542	0.000336538	0.00631187	HOXA5
ENSG00000054356	224.722	1.37817	0.240636	5.72722	1.02e-08	8.91e-07	PTPRN
ENSG00000155324	61.7658	1.37531	0.437657	3.14244	0.00167549	0.021997	GRAMD2B
ENSG00000198786	45832.1	1.3722	0.0788665	17.3991	8.39e-68	5.3e-64	MT-ND5
ENSG00000223547	150.563	1.36368	0.274319	4.97114	6.66e-07	3.74e-05	ZNF844
ENSG00000111817	212.619	1.35614	0.230529	5.88275	4.04e-09	3.93e-07	DSE
ENSG00000226816	47.6745	1.35361	0.468597	2.88864	0.00386913	0.0401445	ENSG00000226816
ENSG00000266714	95.7817	1.34242	0.361527	3.71319	0.000204662	0.00427372	MYO15B
ENSG00000114626	48.9171	1.33582	0.467198	2.85921	0.00424702	0.042924	ABTB1
ENSG00000089820	184.77	1.33517	0.251639	5.30589	1.12e-07	7.51e-06	ARHGAP4
ENSG00000110455	75.5348	1.33442	0.390411	3.418	0.000630838	0.0103099	ACCS
ENSG00000113430	60.2662	1.33379	0.419545	3.17914	0.00147715	0.0198139	IRX4
ENSG00000168016	140.438	1.32821	0.281355	4.72077	2.35e-06	0.000112069	TRANK1
ENSG00000196998	83.3681	1.32665	0.371595	3.57016	0.000356765	0.00662065	WDR45
ENSG00000179344	256.623	1.32087	0.225558	5.85603	4.74e-09	4.49e-07	HLA-DQB1
ENSG00000225138	119.112	1.31889	0.300606	4.38745	1.15e-05	0.000431641	SLC9A3-AS1
ENSG00000172901	70.6989	1.30212	0.428208	3.04085	0.0023591	0.0281563	LVRN
ENSG00000048740	222.556	1.30097	0.229679	5.66429	1.48e-08	1.25e-06	CELF2
ENSG00000101460	126.147	1.30074	0.293087	4.43806	9.08e-06	0.000357162	MAP1LC3A
ENSG00000198727	43046.2	1.298	0.081533	15.9199	4.61e-57	1.22e-53	MT-CYB
ENSG00000163683	201.926	1.29519	0.235545	5.49869	3.83e-08	2.8e-06	SMIM14
ENSG00000122694	480.95	1.2877	0.160441	8.026	1.01e-15	3.11e-13	GLIPR2
ENSG00000164176	597.102	1.28049	0.161957	7.90635	2.65e-15	7.64e-13	EDIL3
ENSG00000173482	84.9974	1.27309	0.362021	3.51663	0.000437065	0.00777916	PTPRM
ENSG00000091656	266.13	1.26587	0.209046	6.05544	1.4e-09	1.6e-07	ZFHX4
ENSG00000149289	89.0087	1.26373	0.345694	3.65562	0.00025656	0.00510043	ZC3H12C
ENSG00000259803	85.3091	1.25859	0.374117	3.36417	0.000767738	0.0119174	SLC22A31
ENSG00000186265	66.2046	1.25724	0.420211	2.99192	0.00277225	0.0318161	BTLA
ENSG00000185008	143.885	1.2547	0.287222	4.36838	1.25e-05	0.000459765	ROBO2
ENSG00000198899	39665.4	1.24019	0.0929218	13.3466	1.24e-40	2.35e-37	MT-ATP6
ENSG00000165194	76.8131	1.23864	0.374042	3.31149	0.000927999	0.0138261	PCDH19
ENSG00000136111	101.752	1.23239	0.332105	3.71084	0.000206569	0.0043	TBC1D4
ENSG00000150048	60.0418	1.23065	0.430219	2.86053	0.00422928	0.0428748	CLEC1A
ENSG00000184343	57.8402	1.22661	0.428972	2.8594	0.00424437	0.042924	SRPK3
ENSG00000146278	444.75	1.22448	0.167783	7.29803	2.92e-13	6.05e-11	PNRC1
ENSG00000169851	187.932	1.22355	0.243518	5.02448	5.05e-07	2.92e-05	PCDH7
ENSG00000179348	96.358	1.22061	0.346242	3.52531	0.000422995	0.00759535	GATA2
ENSG00000206190	60.1818	1.21889	0.419889	2.90287	0.00369756	0.0388508	ATP10A
ENSG00000076344	60.7545	1.20739	0.412898	2.92419	0.00345356	0.0370803	RGS11
ENSG00000176153	480.189	1.19977	0.165348	7.25602	3.99e-13	7.77e-11	GPX2
ENSG00000196557	255.735	1.18518	0.213312	5.5561	2.76e-08	2.1e-06	CACNA1H
ENSG00000221890	109.946	1.18513	0.313987	3.77446	0.000160357	0.00354275	NPTXR
ENSG00000160505	78.8537	1.17476	0.382588	3.07056	0.00213659	0.0262569	NLRP4
ENSG00000170893	249.368	1.17227	0.212427	5.51847	3.42e-08	2.58e-06	TRH
ENSG00000105825	78.3356	1.16959	0.398488	2.93506	0.00333483	0.0363052	TFPI2
ENSG00000147862	324.246	1.15943	0.197142	5.88118	4.07e-09	3.94e-07	NFIB
ENSG00000143669	303.523	1.14678	0.196448	5.83757	5.3e-09	4.95e-07	LYST
ENSG00000071073	160.362	1.14628	0.260032	4.40821	1.04e-05	0.0004053	MGAT4A
ENSG00000119630	167.662	1.14081	0.26008	4.38639	1.15e-05	0.000431684	PGF
ENSG00000176654	470.83	1.13673	0.161805	7.02532	2.14e-12	3.83e-10	NANOGP1
ENSG00000178498	115.37	1.13653	0.302753	3.754	0.000174037	0.00375852	DTX3
ENSG00000152463	825.045	1.13558	0.139909	8.11659	4.79e-16	1.51e-13	OLAH
ENSG00000163013	103.923	1.13492	0.325457	3.48717	0.000488155	0.00843929	FBXO41
ENSG00000035862	116.668	1.13411	0.308512	3.67607	0.000236857	0.00478769	TIMP2
ENSG00000198833	206.345	1.13332	0.247612	4.577	4.72e-06	0.000201758	UBE2J1
ENSG00000237973	586.865	1.13038	0.147645	7.65607	1.92e-14	5.08e-12	MTCO1P12
ENSG00000196436	201.421	1.12693	0.233507	4.82613	1.39e-06	7.1e-05	NPIPB15
ENSG00000275395	234.446	1.12643	0.23306	4.83323	1.34e-06	6.88e-05	FCGBP
ENSG00000177606	155.617	1.12367	0.278186	4.03927	5.36e-05	0.00147502	JUN
ENSG00000253305	94.4624	1.11727	0.339774	3.28827	0.00100804	0.0146886	PCDHGB6
ENSG00000249453	76.8457	1.11663	0.392995	2.84134	0.0044925	0.044689	ENSG00000249453
ENSG00000100985	83.7534	1.1121	0.37538	2.9626	0.00305049	0.0342212	MMP9
ENSG00000175356	187.325	1.10669	0.251964	4.39227	1.12e-05	0.00042865	SCUBE2
ENSG00000146094	103.391	1.09959	0.361933	3.03811	0.00238066	0.0283117	DOK3
ENSG00000139793	264.82	1.08545	0.221543	4.89948	9.61e-07	5.16e-05	MBNL2
ENSG00000108465	86.1607	1.08271	0.365886	2.95913	0.00308505	0.0344632	CDK5RAP3
ENSG00000198763	50825.1	1.0696	0.188711	5.6679	1.45e-08	1.23e-06	MT-ND2
ENSG00000174718	5790.2	1.069	0.0858602	12.4505	1.39e-35	2.3e-32	RESF1
ENSG00000237350	142.087	1.06282	0.281989	3.76903	0.000163885	0.00359795	CDC42P6
ENSG00000050767	153.982	1.06062	0.26943	3.93653	8.27e-05	0.00209919	COL23A1
ENSG00000170166	76.9872	1.05843	0.378659	2.7952	0.00518682	0.0496946	HOXD4
ENSG00000070081	147.704	1.05516	0.269485	3.91546	9.02e-05	0.00225068	NUCB2
ENSG00000198712	71705.1	1.04975	0.094156	11.1491	7.23e-29	6.39e-26	MT-CO2
ENSG00000133216	81.4738	1.04937	0.37578	2.7925	0.00523018	0.0499296	EPHB2
ENSG00000168542	356.162	1.04791	0.184629	5.67574	1.38e-08	1.19e-06	COL3A1
ENSG00000159753	189.189	1.04396	0.248086	4.20806	2.58e-05	0.000835057	CARMIL2
ENSG00000173157	89.4636	1.04308	0.352492	2.95915	0.00308488	0.0344632	ADAMTS20
ENSG00000150540	89.0766	1.04298	0.344886	3.02412	0.00249361	0.0292873	HNMT
ENSG00000228168	161.137	1.03932	0.262003	3.96683	7.28e-05	0.00189745	HNRNPA1P21
ENSG00000198133	88.997	1.03774	0.361312	2.87215	0.00407689	0.0418094	TMEM229B
ENSG00000198804	221245	1.03251	0.0859323	12.0154	2.95e-33	3.26e-30	MT-CO1
ENSG00000118985	257.949	1.02917	0.227525	4.52334	6.09e-06	0.000254619	ELL2
ENSG00000198888	56053.3	1.02462	0.0844604	12.1314	7.2e-34	9.55e-31	MT-ND1
ENSG00000099960	124.566	1.02102	0.292423	3.49158	0.000480179	0.00831223	SLC7A4
ENSG00000253159	85.0909	1.01959	0.358167	2.84669	0.00441769	0.0440441	PCDHGA12
ENSG00000136153	137.502	1.01946	0.284027	3.58931	0.00033155	0.00624482	LMO7
ENSG00000047346	89.7338	1.01929	0.3605	2.82744	0.00469218	0.0461903	FAM214A
ENSG00000223614	110.279	1.01862	0.311646	3.2685	0.00108117	0.0156	ZNF735
ENSG00000213199	120	1.01745	0.297694	3.41778	0.000631344	0.0103099	ASIC3
ENSG00000100968	101.818	1.00878	0.339854	2.96826	0.00299489	0.0337856	NFATC4
ENSG00000100596	3125.58	1.0047	0.09185	10.9385	7.54e-28	6.25e-25	SPTLC2
ENSG00000234287	110.457	0.999777	0.324698	3.0791	0.00207628	0.0256584	ENSG00000234287
ENSG00000167759	122.883	0.999509	0.303469	3.29361	0.000989109	0.0145084	KLK13
ENSG00000084764	97.8024	0.995925	0.327119	3.04453	0.00233042	0.0279146	MAPRE3
ENSG00000213066	135.302	0.995043	0.284773	3.49416	0.00047555	0.00828619	CEP43
ENSG00000178695	88.2901	0.987101	0.349646	2.82314	0.00475552	0.0465031	KCTD12
ENSG00000120885	314.471	0.982787	0.199546	4.92511	8.43e-07	4.64e-05	CLU
ENSG00000158486	199.954	0.977841	0.236278	4.13853	3.5e-05	0.00106471	DNAH3
ENSG00000175426	334.092	0.977316	0.190007	5.14359	2.7e-07	1.66e-05	PCSK1
ENSG00000249790	184.737	0.975959	0.24263	4.02242	5.76e-05	0.00156841	ENSG00000249790
ENSG00000163110	706.849	0.974839	0.149228	6.53256	6.47e-11	9.74e-09	PDLIM5
ENSG00000008311	1761.42	0.973564	0.111553	8.72736	2.61e-18	9.88e-16	AASS
ENSG00000230593	99.6239	0.972251	0.330627	2.94063	0.0032755	0.0359545	PPIAP40
ENSG00000080561	96.0718	0.970311	0.330274	2.9379	0.00330448	0.0360424	MID2
ENSG00000148175	2602.1	0.966781	0.099167	9.74902	1.86e-22	1.07e-19	STOM
ENSG00000185559	99.2694	0.96655	0.340307	2.84023	0.00450814	0.0447775	DLK1
ENSG00000152894	473.013	0.961731	0.163295	5.88952	3.87e-09	3.8e-07	PTPRK
ENSG00000173334	142.363	0.953478	0.279937	3.40605	0.000659099	0.0106466	TRIB1
ENSG00000145860	526.582	0.950633	0.153014	6.2127	5.21e-10	6.7e-08	RNF145
ENSG00000107537	101.828	0.949626	0.336553	2.82163	0.00477807	0.0466548	PHYH
ENSG00000228863	114.061	0.947065	0.305151	3.10359	0.00191188	0.0241674	ENSG00000228863
ENSG00000154237	97.9217	0.944162	0.335537	2.81388	0.00489474	0.0475141	LRRK1
ENSG00000010671	248.275	0.933384	0.223999	4.16691	3.09e-05	0.000965594	BTK
ENSG00000218336	738.937	0.930611	0.151748	6.13261	8.64e-10	1.05e-07	TENM3
ENSG00000072832	237.329	0.921966	0.226666	4.0675	4.75e-05	0.00134641	CRMP1
ENSG00000147246	133.59	0.914259	0.299583	3.05177	0.00227494	0.0274484	HTR2C
ENSG00000143878	1821.48	0.913953	0.102234	8.93981	3.9e-19	1.57e-16	RHOB
ENSG00000129187	345.716	0.912898	0.195621	4.66667	3.06e-06	0.000141927	DCTD
ENSG00000225630	113.42	0.912273	0.303229	3.00853	0.00262513	0.030615	MTND2P28
ENSG00000137817	242.116	0.91223	0.213953	4.2637	2.01e-05	0.0006819	PARP6
ENSG00000165349	103.447	0.910558	0.319768	2.84755	0.00440567	0.0439904	SLC7A3
ENSG00000147255	1151.17	0.908203	0.114412	7.93798	2.05e-15	6.06e-13	IGSF1
ENSG00000138463	419.788	0.908197	0.173812	5.22516	1.74e-07	1.09e-05	SLC49A4
ENSG00000113580	129.003	0.905003	0.294256	3.07556	0.00210105	0.0259403	NR3C1
ENSG00000164318	221.138	0.904221	0.247405	3.65482	0.000257361	0.00510857	EGFLAM
ENSG00000110799	273.957	0.90041	0.20692	4.35149	1.35e-05	0.000492562	VWF
ENSG00000127528	264.709	0.898512	0.233785	3.84332	0.000121379	0.0028386	KLF2
ENSG00000048140	129.434	0.897006	0.292119	3.07069	0.00213568	0.0262569	TSPAN17
ENSG00000101210	294.038	0.893111	0.207115	4.31216	1.62e-05	0.000565621	EEF1A2
ENSG00000253731	165.424	0.892767	0.25791	3.46155	0.000537078	0.00908375	PCDHGA6
ENSG00000136110	564.904	0.891496	0.150626	5.91859	3.25e-09	3.26e-07	CNMD
ENSG00000136286	120.913	0.889252	0.302041	2.94415	0.00323847	0.0356662	MYO1G
ENSG00000107104	228.97	0.888948	0.227062	3.915	9.04e-05	0.00225068	KANK1
ENSG00000130508	843.978	0.888684	0.133933	6.63528	3.24e-11	5.17e-09	PXDN
ENSG00000111897	919.256	0.888104	0.13589	6.53548	6.34e-11	9.74e-09	SERINC1
ENSG00000012822	117.632	0.887092	0.313006	2.83411	0.00459541	0.0453386	CALCOCO1
ENSG00000162599	144.615	0.884418	0.28403	3.11382	0.00184685	0.0236839	NFIA
ENSG00000169554	172.163	0.883018	0.262056	3.36957	0.000752846	0.0117582	ZEB2
ENSG00000121039	403.881	0.882851	0.17703	4.98702	6.13e-07	3.5e-05	RDH10
ENSG00000158683	246.532	0.882778	0.213022	4.14407	3.41e-05	0.00104486	PKD1L1
ENSG00000124006	255.349	0.88243	0.219428	4.02151	5.78e-05	0.00157129	OBSL1
ENSG00000046653	404.226	0.881292	0.190648	4.6226	3.79e-06	0.000172086	GPM6B
ENSG00000206579	237.252	0.880871	0.226671	3.88612	0.000101857	0.00248277	XKR4
ENSG00000107485	290.704	0.880759	0.196785	4.47575	7.61e-06	0.000307818	GATA3
ENSG00000156711	247.196	0.876806	0.218264	4.01719	5.89e-05	0.0015938	MAPK13
ENSG00000198910	192.668	0.876032	0.248762	3.52156	0.000429013	0.00767708	L1CAM
ENSG00000163297	135.773	0.875348	0.289133	3.0275	0.0024659	0.0290499	ANTXR2
ENSG00000198886	139280	0.870242	0.0998755	8.71327	2.95e-18	1.09e-15	MT-ND4
ENSG00000130055	205.891	0.869838	0.240676	3.61414	0.000301344	0.00579945	GDPD2
ENSG00000110628	262.852	0.864977	0.216721	3.9912	6.57e-05	0.00175392	SLC22A18
ENSG00000159899	138.577	0.862634	0.285402	3.02253	0.00250673	0.0293892	NPR2
ENSG00000168243	170.226	0.858665	0.253442	3.38802	0.000703989	0.0111909	GNG4
ENSG00000268903	146.276	0.855115	0.287414	2.9752	0.002928	0.0331557	ENSG00000268903
ENSG00000134317	576.64	0.854783	0.156528	5.4609	4.74e-08	3.36e-06	GRHL1
ENSG00000148798	322.983	0.849202	0.202167	4.20051	2.66e-05	0.000850941	INA
ENSG00000129204	314.877	0.846216	0.200909	4.21194	2.53e-05	0.000826919	USP6
ENSG00000107562	313.128	0.837592	0.190886	4.38792	1.14e-05	0.000431641	CXCL12
ENSG00000110057	184.458	0.837219	0.24219	3.45687	0.000546483	0.0092193	UNC93B1
ENSG00000157514	145.442	0.832199	0.272133	3.05806	0.00222778	0.0271013	TSC22D3
ENSG00000008441	520.562	0.831519	0.157324	5.2854	1.25e-07	8.23e-06	NFIX
ENSG00000167972	267.2	0.830969	0.209156	3.97296	7.1e-05	0.00186388	ABCA3
ENSG00000196155	414.536	0.822981	0.187477	4.38977	1.13e-05	0.000431128	PLEKHG4
ENSG00000248329	1458.78	0.821248	0.112205	7.31919	2.49e-13	5.25e-11	APELA
ENSG00000118407	173.813	0.819674	0.247676	3.30946	0.000934754	0.0138826	FILIP1
ENSG00000173281	643.549	0.818757	0.144302	5.6739	1.4e-08	1.19e-06	PPP1R3B
ENSG00000179934	165.367	0.816935	0.253615	3.22116	0.00127672	0.0178409	CCR8
ENSG00000149809	173.079	0.813441	0.261458	3.11117	0.00186346	0.0237627	TM7SF2
ENSG00000131981	284.137	0.812218	0.200144	4.05816	4.95e-05	0.00138656	LGALS3
ENSG00000233608	196.024	0.807331	0.240001	3.36387	0.000768576	0.0119174	TWIST2
ENSG00000031081	152.718	0.805441	0.266053	3.02737	0.0024669	0.0290499	ARHGAP31
ENSG00000179299	140.031	0.80268	0.275328	2.91536	0.00355277	0.0377179	NSUN7
ENSG00000026652	220.408	0.802231	0.245549	3.2671	0.00108657	0.0156438	AGPAT4
ENSG00000187772	3568.38	0.802176	0.104362	7.68649	1.51e-14	4.18e-12	LIN28B
ENSG00000105856	303.565	0.801817	0.192964	4.15526	3.25e-05	0.00100899	HBP1
ENSG00000058085	233.831	0.801698	0.218267	3.67301	0.000239708	0.00482326	LAMC2
ENSG00000145794	451.891	0.800978	0.168471	4.75441	1.99e-06	9.7e-05	MEGF10
ENSG00000153071	343.775	0.799631	0.183831	4.34981	1.36e-05	0.000493658	DAB2
ENSG00000165102	354.453	0.798698	0.179771	4.44287	8.88e-06	0.000350316	HGSNAT
ENSG00000260916	362.481	0.797525	0.207202	3.84903	0.000118587	0.002793	CCPG1
ENSG00000180340	244.635	0.796152	0.237429	3.35322	0.000798769	0.0122489	FZD2
ENSG00000140937	461.992	0.795841	0.219895	3.61918	0.000295539	0.00570429	CDH11
ENSG00000260912	402.9	0.792438	0.186489	4.24924	2.14e-05	0.000717731	ENSG00000260912
ENSG00000168907	209.217	0.790152	0.239931	3.29324	0.000990388	0.0145111	PLA2G4F
ENSG00000107331	320.282	0.788734	0.21193	3.72167	0.000197908	0.00415889	ABCA2
ENSG00000015171	269.17	0.787891	0.205194	3.83974	0.000123163	0.00287526	ZMYND11
ENSG00000130066	305.416	0.786408	0.207225	3.79495	0.000147672	0.00335297	SAT1
ENSG00000188290	412.674	0.785372	0.21217	3.70162	0.000214224	0.00443844	HES4
ENSG00000127419	152.219	0.785007	0.263525	2.97887	0.00289315	0.0328451	TMEM175
ENSG00000136770	265.484	0.783178	0.215054	3.64178	0.000270762	0.00532686	DNAJC1
ENSG00000090661	374.478	0.780412	0.179706	4.34272	1.41e-05	0.000502988	CERS4
ENSG00000112343	201.2	0.776771	0.24082	3.22553	0.0012574	0.0176575	TRIM38
ENSG00000180867	238.702	0.775011	0.242132	3.20079	0.00137053	0.0188129	PDIA3P1
ENSG00000106976	215.539	0.774507	0.227814	3.39974	0.000674501	0.0108411	DNM1
ENSG00000166888	401.631	0.772147	0.19059	4.05136	5.09e-05	0.00141556	STAT6
ENSG00000109586	572.653	0.771265	0.158054	4.87975	1.06e-06	5.55e-05	GALNT7
ENSG00000102401	274.622	0.770659	0.212677	3.62362	0.000290506	0.00564437	ARMCX3
ENSG00000051523	730.183	0.767012	0.136611	5.61459	1.97e-08	1.62e-06	CYBA
ENSG00000159166	243.578	0.766896	0.213464	3.59262	0.000327369	0.0062013	LAD1
ENSG00000156453	932.179	0.760325	0.153484	4.95376	7.28e-07	4.07e-05	PCDH1
ENSG00000136235	936.042	0.760036	0.125571	6.05265	1.42e-09	1.61e-07	GPNMB
ENSG00000134250	385.887	0.759612	0.173321	4.38268	1.17e-05	0.000437871	NOTCH2
ENSG00000159792	290.556	0.757772	0.199858	3.79155	0.000149712	0.00337616	PSKH1
ENSG00000123560	174.231	0.75696	0.264381	2.86314	0.00419466	0.0426216	PLP1
ENSG00000137203	419.626	0.753151	0.169335	4.44771	8.68e-06	0.00034354	TFAP2A
ENSG00000172594	327.722	0.75268	0.202192	3.7226	0.000197178	0.00415647	SMPDL3A
ENSG00000130023	180.414	0.750752	0.25383	2.9577	0.00309942	0.0345028	ERMARD
ENSG00000150403	795.839	0.750608	0.134947	5.56225	2.66e-08	2.04e-06	TMCO3
ENSG00000163565	263.273	0.750264	0.20478	3.66375	0.000248546	0.00496344	IFI16
ENSG00000137642	278.737	0.749141	0.200845	3.72995	0.000191519	0.00406052	SORL1
ENSG00000107281	262.833	0.743267	0.208583	3.56342	0.000366061	0.00674547	NPDC1
ENSG00000184344	9400.77	0.742874	0.0733402	10.1291	4.1e-24	2.72e-21	GDF3
ENSG00000127022	26831.2	0.739908	0.0815575	9.07224	1.17e-19	4.83e-17	CANX
ENSG00000163482	272.255	0.739416	0.209757	3.52511	0.0004233	0.00759535	STK36
ENSG00000175224	1146.78	0.738448	0.119951	6.15627	7.45e-10	9.14e-08	ATG13
ENSG00000205542	1683.28	0.737667	0.118568	6.22148	4.92e-10	6.42e-08	TMSB4X
ENSG00000070915	2180.72	0.737659	0.108645	6.78962	1.12e-11	1.86e-09	SLC12A3
ENSG00000212694	214.169	0.735772	0.249765	2.94586	0.00322056	0.035528	LINC01089
ENSG00000129946	452.969	0.734457	0.174484	4.20932	2.56e-05	0.000832464	SHC2
ENSG00000205364	433.246	0.734188	0.18198	4.03443	5.47e-05	0.00150265	MT1M
ENSG00000166206	301.493	0.733593	0.196689	3.72972	0.000191696	0.00406052	GABRB3
ENSG00000143198	258.558	0.733546	0.212076	3.45888	0.000542427	0.00916253	MGST3
ENSG00000160801	560.938	0.730654	0.155484	4.69921	2.61e-06	0.000122803	PTH1R
ENSG00000166326	492.567	0.729426	0.157595	4.62849	3.68e-06	0.000167844	TRIM44
ENSG00000128602	277.569	0.726971	0.200631	3.62342	0.000290732	0.00564437	SMO
ENSG00000148700	1101.04	0.7268	0.141107	5.1507	2.6e-07	1.61e-05	ADD3
ENSG00000164463	272.538	0.726716	0.207542	3.50155	0.000462568	0.00815645	CREBRF
ENSG00000050555	746.088	0.725057	0.137156	5.28636	1.25e-07	8.23e-06	LAMC3
ENSG00000196739	367.262	0.724604	0.189209	3.82964	0.000128329	0.00298534	COL27A1
ENSG00000169564	186.261	0.722413	0.244479	2.95491	0.00312764	0.0347632	PCBP1
ENSG00000108001	559.896	0.719907	0.150266	4.79087	1.66e-06	8.31e-05	EBF3
ENSG00000203880	2338.8	0.719196	0.0962501	7.47216	7.89e-14	1.87e-11	PCMTD2
ENSG00000168300	484.372	0.714848	0.163516	4.37173	1.23e-05	0.000454034	PCMTD1
ENSG00000198840	9039.68	0.713735	0.224333	3.18158	0.00146472	0.019698	MT-ND3
ENSG00000134910	1760.6	0.711422	0.1089	6.53283	6.45e-11	9.74e-09	STT3A
ENSG00000025796	2905.59	0.710285	0.0956627	7.42488	1.13e-13	2.58e-11	SEC63
ENSG00000095637	518.796	0.709775	0.154247	4.60156	4.19e-06	0.000185968	SORBS1
ENSG00000189241	691.292	0.709656	0.147804	4.80132	1.58e-06	7.95e-05	TSPYL1
ENSG00000123933	321.669	0.706657	0.191212	3.69568	0.000219299	0.00450141	MXD4
ENSG00000151229	364.608	0.705613	0.187348	3.76633	0.000165666	0.00363096	SLC2A13
ENSG00000111653	219.15	0.703534	0.223996	3.14083	0.0016847	0.0220763	ING4
ENSG00000226479	247.632	0.702407	0.220209	3.18973	0.00142405	0.0193274	TMEM185B
ENSG00000169896	398.657	0.700619	0.172871	4.05285	5.06e-05	0.00140953	ITGAM
ENSG00000215788	269.134	0.699097	0.207018	3.377	0.000732822	0.0115269	TNFRSF25
ENSG00000168404	233.814	0.693578	0.215718	3.2152	0.00130353	0.0181183	MLKL
ENSG00000110013	297.51	0.692833	0.197185	3.51362	0.000442052	0.00783637	SIAE
ENSG00000213995	1031.75	0.692703	0.122783	5.64169	1.68e-08	1.41e-06	NAXD
ENSG00000164938	228.059	0.691351	0.228034	3.03179	0.00243111	0.0287569	TP53INP1
ENSG00000132274	475.242	0.690274	0.158878	4.34468	1.39e-05	0.000501222	TRIM22
ENSG00000096433	628.529	0.688531	0.149773	4.59715	4.28e-06	0.000188998	ITPR3
ENSG00000104267	1015.98	0.687706	0.125216	5.49214	3.97e-08	2.88e-06	CA2
ENSG00000215417	240.284	0.687572	0.21999	3.12548	0.00177517	0.0230546	MIR17HG
ENSG00000139044	398.762	0.687157	0.192045	3.57811	0.000346093	0.0064455	B4GALNT3
ENSG00000169062	604.422	0.684734	0.144128	4.75086	2.03e-06	9.81e-05	UPF3A
ENSG00000167306	981.358	0.683834	0.124088	5.51086	3.57e-08	2.68e-06	MYO5B
ENSG00000134884	2110.75	0.683388	0.0977108	6.99399	2.67e-12	4.72e-10	ARGLU1
ENSG00000260400	316.068	0.680005	0.199553	3.40764	0.000655266	0.0106091	ENSG00000260400
ENSG00000189180	396.063	0.675595	0.175102	3.85829	0.000114184	0.00271827	ZNF33A
ENSG00000145623	645.928	0.67142	0.140998	4.76192	1.92e-06	9.38e-05	OSMR
ENSG00000162639	296.676	0.670798	0.197028	3.40459	0.00066264	0.0106893	HENMT1
ENSG00000121691	212.901	0.666565	0.228019	2.92329	0.00346357	0.0371277	CAT
ENSG00000066629	480.006	0.665895	0.15765	4.22387	2.4e-05	0.000790513	EML1
ENSG00000075043	231.984	0.665887	0.219374	3.0354	0.00240217	0.0284818	KCNQ2
ENSG00000198455	272.65	0.665629	0.20139	3.30518	0.000949162	0.0140624	ZXDB
ENSG00000135596	419.85	0.664976	0.167375	3.97296	7.1e-05	0.00186388	MICAL1
ENSG00000180011	202.033	0.663224	0.232354	2.85437	0.00431228	0.0433093	ZADH2
ENSG00000223403	982.775	0.662855	0.153243	4.32551	1.52e-05	0.000539545	MEG9
ENSG00000206503	308.926	0.661779	0.191864	3.4492	0.000562247	0.00938966	HLA-A
ENSG00000166598	13222.1	0.660311	0.0849686	7.77123	7.77e-15	2.19e-12	HSP90B1
ENSG00000065665	262.925	0.660027	0.20676	3.19224	0.00141176	0.0192394	SEC61A2
ENSG00000119403	229.519	0.658111	0.219629	2.99647	0.00273126	0.0314926	PHF19
ENSG00000128791	322.438	0.65591	0.200629	3.26927	0.00107826	0.0155748	TWSG1
ENSG00000180787	275.249	0.655256	0.205227	3.19283	0.00140885	0.0192195	ZFP3
ENSG00000054690	707.192	0.65374	0.142216	4.5968	4.29e-06	0.000188998	PLEKHH1
ENSG00000277443	756.997	0.649032	0.142393	4.55803	5.16e-06	0.000219456	MARCKS
ENSG00000135241	475.126	0.648	0.180913	3.58183	0.000341192	0.00638111	PNPLA8
ENSG00000121578	517.741	0.64783	0.158458	4.08834	4.34e-05	0.00124972	B4GALT4
ENSG00000169359	243.511	0.645718	0.229304	2.81599	0.00486266	0.0473413	SLC33A1
ENSG00000129038	216.205	0.645485	0.227324	2.83949	0.00451851	0.0448134	LOXL1
ENSG00000007541	234.871	0.64508	0.228315	2.8254	0.00472217	0.0463268	PIGQ
ENSG00000173698	325.107	0.643155	0.188667	3.40893	0.00065217	0.0105719	ADGRG2
ENSG00000143797	388.061	0.640566	0.175009	3.66018	0.000252033	0.00502551	MBOAT2
ENSG00000130177	810.292	0.636812	0.129048	4.93468	8.03e-07	4.45e-05	CDC16
ENSG00000130827	391.22	0.634523	0.189252	3.3528	0.000799985	0.0122489	PLXNA3
ENSG00000101751	402.203	0.631249	0.188293	3.35249	0.000800889	0.0122489	POLI
ENSG00000198223	569.89	0.630952	0.147663	4.27293	1.93e-05	0.000662725	CSF2RA
ENSG00000116584	335.513	0.630283	0.18417	3.42228	0.000620977	0.0102288	ARHGEF2
ENSG00000277196	2907.67	0.627904	0.093457	6.71865	1.83e-11	2.97e-09	ENSG00000277196
ENSG00000196776	632.693	0.620696	0.157546	3.93978	8.16e-05	0.00207966	CD47
ENSG00000185885	615.629	0.619001	0.150727	4.10676	4.01e-05	0.00117712	IFITM1
ENSG00000125814	275.917	0.618809	0.207612	2.98061	0.00287679	0.0326875	NAPB
ENSG00000153246	257.684	0.616665	0.206128	2.99166	0.00277468	0.0318161	PLA2R1
ENSG00000076716	383.926	0.615767	0.183217	3.36087	0.000776984	0.0120079	GPC4
ENSG00000125304	1608.27	0.615534	0.107123	5.74604	9.14e-09	8.13e-07	TM9SF2
ENSG00000139182	568.171	0.614639	0.158604	3.87531	0.000106488	0.002572	CLSTN3
ENSG00000165813	280.119	0.613585	0.201092	3.05126	0.00227881	0.02747	CCDC186
ENSG00000125459	1048.19	0.609666	0.119293	5.11066	3.21e-07	1.94e-05	MSTO1
ENSG00000068697	3428.74	0.608015	0.0973008	6.24882	4.14e-10	5.6e-08	LAPTM4A
ENSG00000213676	378.842	0.6059	0.179345	3.37841	0.000729068	0.0114815	ATF6B
ENSG00000166532	3479.57	0.604763	0.0876534	6.89949	5.22e-12	8.99e-10	RIMKLB
ENSG00000113732	1598.89	0.603765	0.122091	4.9452	7.61e-07	4.24e-05	ATP6V0E1
ENSG00000101384	613.1	0.603212	0.148204	4.07016	4.7e-05	0.00133685	JAG1
ENSG00000170035	287.805	0.602685	0.198581	3.03496	0.0024057	0.0284818	UBE2E3
ENSG00000072682	336.102	0.602061	0.185759	3.24108	0.00119077	0.0168154	P4HA2
ENSG00000164442	428.629	0.601571	0.16582	3.62786	0.000285784	0.00558923	CITED2
ENSG00000196586	978.512	0.598838	0.125293	4.7795	1.76e-06	8.69e-05	MYO6
ENSG00000132622	420.42	0.597003	0.18605	3.20883	0.00133277	0.0184473	HSPA12B
ENSG00000105426	646.067	0.596557	0.150249	3.97045	7.17e-05	0.0018725	PTPRS
ENSG00000011028	724.483	0.594917	0.158192	3.76072	0.000169422	0.00368889	MRC2
ENSG00000099290	895.5	0.594065	0.126079	4.71186	2.45e-06	0.000116243	WASHC2A
ENSG00000007384	507.274	0.593144	0.155706	3.80938	0.000139315	0.00320715	RHBDF1
ENSG00000162086	287.509	0.590852	0.20333	2.90588	0.0036622	0.0385796	ZNF75A
ENSG00000112983	1388.3	0.589456	0.106998	5.50903	3.61e-08	2.68e-06	BRD8
ENSG00000179163	970.017	0.587804	0.122804	4.78654	1.7e-06	8.45e-05	FUCA1
ENSG00000116209	1056.58	0.586608	0.133672	4.38842	1.14e-05	0.000431641	TMEM59
ENSG00000130540	353.912	0.585859	0.183408	3.19429	0.00140176	0.0191622	SULT4A1
ENSG00000172830	273.237	0.585708	0.207056	2.82874	0.00467319	0.0460717	SSH3
ENSG00000170561	1845.7	0.585233	0.105188	5.56369	2.64e-08	2.04e-06	IRX2
ENSG00000023041	410.865	0.584197	0.189238	3.0871	0.00202118	0.0251887	ZDHHC6
ENSG00000196975	664.924	0.581529	0.14782	3.93404	8.35e-05	0.00211372	ANXA4
ENSG00000116396	360.296	0.581087	0.197642	2.94009	0.00328114	0.0359867	KCNC4
ENSG00000135535	1693.98	0.58101	0.11428	5.08409	3.69e-07	2.2e-05	CD164
ENSG00000198189	303.726	0.58055	0.199265	2.91346	0.00357444	0.0379176	HSD17B11
ENSG00000128714	442.608	0.579946	0.167875	3.45463	0.000551046	0.00927267	HOXD13
ENSG00000174799	568.16	0.579068	0.153431	3.77412	0.000160573	0.00354275	CEP135
ENSG00000153956	1410.63	0.57732	0.121524	4.75065	2.03e-06	9.81e-05	CACNA2D1
ENSG00000133872	1464.49	0.57688	0.117106	4.92614	8.39e-07	4.63e-05	SARAF
ENSG00000102901	343.571	0.576176	0.18297	3.14902	0.00163819	0.0215714	CENPT
ENSG00000152661	5146.81	0.575518	0.0956681	6.01577	1.79e-09	1.93e-07	GJA1
ENSG00000039068	5818.73	0.575044	0.0775054	7.4194	1.18e-13	2.64e-11	CDH1
ENSG00000143153	791.586	0.574542	0.13069	4.3962	1.1e-05	0.000422174	ATP1B1
ENSG00000138646	564.386	0.574403	0.148018	3.88062	0.000104191	0.0025323	HERC5
ENSG00000169660	329.76	0.57289	0.191682	2.98876	0.00280116	0.0320201	HEXD
ENSG00000118689	347.261	0.572665	0.188037	3.04549	0.00232298	0.0278758	FOXO3
ENSG00000114126	528.585	0.571448	0.152788	3.74014	0.000183917	0.00392711	TFDP2
ENSG00000131697	380.243	0.571006	0.186812	3.05658	0.00223877	0.0271601	NPHP4
ENSG00000112237	930.284	0.570846	0.13402	4.25942	2.05e-05	0.000691532	CCNC
ENSG00000110719	344.042	0.569933	0.191957	2.96906	0.00298708	0.0337382	TCIRG1
ENSG00000067182	969.809	0.569473	0.127297	4.47356	7.69e-06	0.000310052	TNFRSF1A
ENSG00000116133	3655.13	0.568513	0.0891987	6.37355	1.85e-10	2.58e-08	DHCR24
ENSG00000119801	424.434	0.565577	0.180224	3.13818	0.00169999	0.0222306	YPEL5
ENSG00000071205	376.398	0.56503	0.179384	3.14983	0.00163364	0.0215372	ARHGAP10
ENSG00000242265	623.022	0.56493	0.143523	3.93616	8.28e-05	0.00209919	PEG10
ENSG00000171681	2450.48	0.563935	0.0952273	5.92199	3.18e-09	3.22e-07	ATF7IP
ENSG00000092445	876.027	0.56339	0.141384	3.98481	6.75e-05	0.00179461	TYRO3
ENSG00000107863	1121.49	0.561777	0.115059	4.88251	1.05e-06	5.49e-05	ARHGAP21
ENSG00000187961	503.346	0.561217	0.167143	3.3577	0.000785929	0.0121179	KLHL17
ENSG00000100650	3375.21	0.55952	0.0874338	6.39935	1.56e-10	2.22e-08	SRSF5
ENSG00000130024	459.624	0.559226	0.184146	3.03687	0.00239048	0.028403	PHF10
ENSG00000172197	388.387	0.557764	0.175279	3.18216	0.00146182	0.019679	MBOAT1
ENSG00000139842	2042.71	0.557315	0.096835	5.75531	8.65e-09	7.75e-07	CUL4A
ENSG00000204764	330.668	0.556974	0.194817	2.85896	0.00425032	0.042924	RANBP17
ENSG00000146072	751.84	0.556345	0.132143	4.21019	2.55e-05	0.00083131	TNFRSF21
ENSG00000140750	715.009	0.554818	0.136847	4.0543	5.03e-05	0.00140457	ARHGAP17
ENSG00000169045	9339.88	0.554541	0.0749537	7.39844	1.38e-13	3e-11	HNRNPH1
ENSG00000140264	543.739	0.554371	0.165899	3.34161	0.000832937	0.012637	SERF2
ENSG00000148468	445.522	0.552048	0.162494	3.39734	0.00068045	0.0109102	FAM171A1
ENSG00000162976	1855.9	0.551702	0.104277	5.29076	1.22e-07	8.08e-06	SLC66A3
ENSG00000057252	1512.79	0.551701	0.108322	5.09313	3.52e-07	2.12e-05	SOAT1
ENSG00000119711	345.063	0.548813	0.183855	2.98503	0.00283548	0.0323567	ALDH6A1
ENSG00000168077	418.667	0.547705	0.168763	3.24542	0.00117278	0.0166499	SCARA3
ENSG00000067082	805.926	0.547312	0.132037	4.14515	3.4e-05	0.00104477	KLF6
ENSG00000146776	312.782	0.545495	0.192261	2.83727	0.00455018	0.0449981	ATXN7L1
ENSG00000183726	637.175	0.543797	0.152612	3.56327	0.00036627	0.00674547	TMEM50A
ENSG00000203908	3120.94	0.543195	0.0902981	6.01558	1.79e-09	1.93e-07	KHDC3L
ENSG00000123684	376.252	0.542532	0.178247	3.04371	0.00233683	0.0279408	LPGAT1
ENSG00000165282	737.597	0.540396	0.141145	3.82867	0.00012884	0.00299198	PIGO
ENSG00000091972	462.215	0.540208	0.1642	3.28994	0.00100207	0.0146338	CD200
ENSG00000048028	5156.3	0.539079	0.0874645	6.1634	7.12e-10	8.91e-08	USP28
ENSG00000176979	866.719	0.53878	0.143317	3.75937	0.000170342	0.00370284	TRIM60
ENSG00000081923	340.102	0.536695	0.183782	2.92028	0.00349718	0.0373672	ATP8B1
ENSG00000162391	5687.09	0.536591	0.0842103	6.37203	1.87e-10	2.58e-08	FAM151A
ENSG00000157827	1021.07	0.535943	0.119371	4.48975	7.13e-06	0.00029274	FMNL2
ENSG00000130396	2071.32	0.534674	0.0960378	5.56733	2.59e-08	2.01e-06	AFDN
ENSG00000112977	614.258	0.533765	0.149196	3.57761	0.000346749	0.00644866	DAP
ENSG00000099337	472.169	0.53198	0.16529	3.21846	0.0012888	0.0179701	KCNK6
ENSG00000080822	547.705	0.530658	0.156915	3.38182	0.000720076	0.0113669	CLDND1
ENSG00000110400	520.154	0.530602	0.166025	3.19591	0.00139391	0.0190943	NECTIN1
ENSG00000125675	388.564	0.528902	0.1724	3.06788	0.00215582	0.0264687	GRIA3
ENSG00000134755	1164.67	0.528767	0.122373	4.32092	1.55e-05	0.000547954	DSC2
ENSG00000167552	2068.05	0.528408	0.100559	5.25471	1.48e-07	9.59e-06	TUBA1A
ENSG00000205358	3188.8	0.525655	0.0938962	5.59826	2.17e-08	1.74e-06	MT1H
ENSG00000168003	6910.59	0.525102	0.0889311	5.90459	3.54e-09	3.5e-07	SLC3A2
ENSG00000172432	438.86	0.524469	0.177336	2.95748	0.00310161	0.0345028	GTPBP2
ENSG00000171105	1560.37	0.520048	0.117759	4.41622	1e-05	0.000391725	INSR
ENSG00000162341	413.627	0.518669	0.175	2.96383	0.00303839	0.0341433	TPCN2
ENSG00000138193	379.433	0.518502	0.174469	2.97189	0.00295975	0.033458	PLCE1
ENSG00000159423	531.265	0.517827	0.158917	3.25848	0.0011201	0.0160049	ALDH4A1
ENSG00000134909	366.726	0.517418	0.176678	2.92859	0.00340501	0.0368274	ARHGAP32
ENSG00000163346	337.759	0.517204	0.185102	2.79415	0.00520367	0.049784	PBXIP1
ENSG00000067141	423.891	0.515491	0.172319	2.9915	0.00277611	0.0318161	NEO1
ENSG00000100219	3612.9	0.514914	0.0855414	6.01947	1.75e-09	1.93e-07	XBP1
ENSG00000204681	582.109	0.513198	0.147239	3.48548	0.000491247	0.00848168	GABBR1
ENSG00000198417	660.529	0.513158	0.138765	3.69804	0.000217271	0.00447362	MT1F
ENSG00000132424	3766.12	0.511821	0.0882142	5.80202	6.55e-09	5.95e-07	PNISR
ENSG00000122545	1839.36	0.511804	0.129465	3.95323	7.71e-05	0.00198134	SEPTIN7
ENSG00000145555	1218.21	0.51169	0.111663	4.58246	4.6e-06	0.000198482	MYO10
ENSG00000167004	5092.56	0.51077	0.0823454	6.20278	5.55e-10	7.07e-08	PDIA3
ENSG00000144591	420.693	0.509458	0.171644	2.96811	0.00299637	0.0337856	GMPPA
ENSG00000125247	349.62	0.505875	0.180216	2.80704	0.00499988	0.0482872	TMTC4
ENSG00000072786	662.247	0.503651	0.151727	3.31945	0.000901953	0.013514	STK10
ENSG00000083857	838.622	0.503213	0.136805	3.67832	0.000234774	0.00476009	FAT1
ENSG00000139624	667.585	0.501782	0.138377	3.62619	0.000287629	0.00561703	CERS5
ENSG00000165609	461.122	0.501588	0.163313	3.07134	0.00213103	0.0262372	NUDT5
ENSG00000185896	2720.74	0.501434	0.0891471	5.6248	1.86e-08	1.55e-06	LAMP1
ENSG00000132824	1234.49	0.499168	0.114119	4.3741	1.22e-05	0.00045163	SERINC3
ENSG00000125148	2016.46	0.499147	0.113985	4.37906	1.19e-05	0.00044396	MT2A
ENSG00000008083	1056.91	0.497251	0.120177	4.13766	3.51e-05	0.00106471	JARID2
ENSG00000108840	731.649	0.496915	0.139365	3.56557	0.000363066	0.00671444	HDAC5
ENSG00000163249	462.359	0.496697	0.173601	2.86114	0.00422127	0.0428263	CCNYL1
ENSG00000102158	1054.81	0.496657	0.131887	3.76577	0.000166037	0.00363308	MAGT1
ENSG00000013441	831.34	0.495987	0.146554	3.38432	0.000713547	0.0113042	CLK1
ENSG00000173890	541.974	0.494548	0.168772	2.93026	0.00338674	0.0366896	GPR160
ENSG00000102804	1177.54	0.494529	0.113861	4.34328	1.4e-05	0.000502988	TSC22D1
ENSG00000143126	721.543	0.492847	0.149012	3.30742	0.000941595	0.0139659	CELSR2
ENSG00000100441	468.863	0.492015	0.173084	2.84264	0.00447416	0.04454	KHNYN
ENSG00000198093	657.159	0.491996	0.142489	3.45286	0.000554673	0.00929832	ZNF649
ENSG00000164323	583.774	0.491796	0.174879	2.81222	0.00492016	0.0477259	CFAP97
ENSG00000269842	1225.23	0.491481	0.113621	4.3256	1.52e-05	0.000539545	ENSG00000269842
ENSG00000074181	470.524	0.490389	0.166923	2.93782	0.00330524	0.0360424	NOTCH3
ENSG00000112531	1789.89	0.488943	0.114594	4.26673	1.98e-05	0.000676148	QKI
ENSG00000014123	478.948	0.488316	0.160636	3.03989	0.00236663	0.0282208	UFL1
ENSG00000124193	2040.93	0.487994	0.106951	4.56278	5.05e-06	0.000215231	SRSF6
ENSG00000143870	2719.09	0.487451	0.0894353	5.45032	5.03e-08	3.51e-06	PDIA6
ENSG00000179046	1275.95	0.487188	0.112243	4.34046	1.42e-05	0.00050682	TRIML2
ENSG00000130589	731.579	0.48662	0.138329	3.51785	0.00043506	0.0077539	HELZ2
ENSG00000169715	2018.61	0.483179	0.100162	4.82396	1.41e-06	7.15e-05	MT1E
ENSG00000108821	5965.94	0.483068	0.0773257	6.24719	4.18e-10	5.6e-08	COL1A1
ENSG00000129353	6205.38	0.483067	0.0796023	6.06851	1.29e-09	1.5e-07	SLC44A2
ENSG00000138032	724.812	0.482832	0.149895	3.22113	0.00127685	0.0178409	PPM1B
ENSG00000188554	1085.2	0.482718	0.123364	3.91296	9.12e-05	0.00225965	NBR1
ENSG00000119820	1903.55	0.482022	0.103902	4.63922	3.5e-06	0.000159913	YIPF4
ENSG00000067167	1487.53	0.480481	0.116159	4.13641	3.53e-05	0.001068	TRAM1
ENSG00000225697	564.161	0.480077	0.15181	3.16236	0.00156493	0.020751	SLC26A6
ENSG00000163902	3609.9	0.477545	0.087583	5.45248	4.97e-08	3.49e-06	RPN1
ENSG00000136754	544.077	0.476138	0.155364	3.06466	0.00217918	0.0266813	ABI1
ENSG00000157110	515.478	0.475935	0.153965	3.09118	0.00199361	0.0249389	RBPMS
ENSG00000264112	566.582	0.475242	0.147714	3.21732	0.00129396	0.018023	ENSG00000264112
ENSG00000156925	675.479	0.474844	0.137591	3.45112	0.000558272	0.00934559	ZIC3
ENSG00000152601	635.973	0.474615	0.154984	3.06236	0.00219601	0.0268626	MBNL1
ENSG00000168615	585.226	0.474406	0.153217	3.0963	0.00195951	0.0246407	ADAM9
ENSG00000109323	432.726	0.473178	0.165119	2.86568	0.00416118	0.0423139	MANBA
ENSG00000181652	2920.22	0.471597	0.105031	4.49006	7.12e-06	0.00029274	ATG9B
ENSG00000085511	1035.85	0.47046	0.1239	3.79709	0.000146405	0.0033299	MAP3K4
ENSG00000118705	5556.03	0.470258	0.0781409	6.01808	1.76e-09	1.93e-07	RPN2
ENSG00000135048	1302.42	0.469202	0.110148	4.25973	2.05e-05	0.000691532	CEMIP2
ENSG00000150093	2493.61	0.465452	0.104616	4.44915	8.62e-06	0.000343289	ITGB1
ENSG00000139636	565.97	0.465352	0.155096	3.00042	0.00269606	0.0312225	LMBR1L
ENSG00000057663	1349.54	0.464445	0.111909	4.15021	3.32e-05	0.00102431	ATG5
ENSG00000183087	1135.86	0.463638	0.122262	3.79218	0.000149333	0.00337335	GAS6
ENSG00000170006	479.926	0.458519	0.159806	2.86923	0.00411473	0.0420674	TMEM154
ENSG00000132688	962.869	0.457923	0.140912	3.24972	0.00115518	0.0164353	NES
ENSG00000102349	522.856	0.455423	0.153058	2.97549	0.00292524	0.0331527	KLF8
ENSG00000121073	772.061	0.453985	0.130966	3.46644	0.000527392	0.00898871	SLC35B1
ENSG00000128849	732.627	0.453385	0.14703	3.08362	0.00204497	0.0253762	CGNL1
ENSG00000153395	3683.88	0.450666	0.0993879	4.53442	5.78e-06	0.000243925	LPCAT1
ENSG00000142192	2614.06	0.450326	0.0920746	4.89089	1e-06	5.32e-05	APP
ENSG00000044574	14752.8	0.446859	0.0716625	6.2356	4.5e-10	5.97e-08	HSPA5
ENSG00000170348	4454.69	0.446253	0.0907449	4.91766	8.76e-07	4.76e-05	TMED10
ENSG00000197081	1051.19	0.446127	0.118696	3.75857	0.000170888	0.00370863	IGF2R
ENSG00000109062	773.085	0.446024	0.132228	3.37314	0.00074316	0.0116344	SLC9A3R1
ENSG00000164609	643.746	0.445384	0.140561	3.16863	0.00153161	0.0203907	SLU7
ENSG00000114850	1858.52	0.444741	0.117574	3.78263	0.000155178	0.00346681	SSR3
ENSG00000115414	1029.99	0.441903	0.129534	3.41149	0.000646084	0.0105117	FN1
ENSG00000153989	1464.06	0.440364	0.116088	3.79335	0.000148628	0.00336316	NUS1
ENSG00000136240	1709.05	0.43941	0.105371	4.17012	3.04e-05	0.000954355	KDELR2
ENSG00000141349	1010.26	0.439206	0.119627	3.67145	0.000241177	0.00483814	G6PC3
ENSG00000134882	1581.94	0.4384	0.103139	4.25058	2.13e-05	0.000715767	UBAC2
ENSG00000120278	558.911	0.437696	0.151486	2.88935	0.00386037	0.0401164	PLEKHG1
ENSG00000214548	23651.5	0.436586	0.0832823	5.24224	1.59e-07	1.01e-05	MEG3
ENSG00000102081	1709.65	0.435921	0.112712	3.86757	0.000109926	0.00263108	FMR1
ENSG00000256463	680.509	0.435444	0.149332	2.91595	0.00354609	0.0377053	SALL3
ENSG00000107758	706.509	0.433843	0.149674	2.89858	0.00374854	0.0392985	PPP3CB
ENSG00000162493	1763.72	0.431713	0.104508	4.13091	3.61e-05	0.001084	PDPN
ENSG00000210082	108300	0.431419	0.0923673	4.67069	3e-06	0.000139665	MT-RNR2
ENSG00000065809	836.065	0.430961	0.136154	3.16525	0.00154949	0.0205668	FAM107B
ENSG00000112394	1953.04	0.430377	0.105437	4.08185	4.47e-05	0.00128232	SLC16A10
ENSG00000058262	3857.86	0.428263	0.0836717	5.11837	3.08e-07	1.88e-05	SEC61A1
ENSG00000117616	674.805	0.427891	0.14464	2.95832	0.00309324	0.0344793	RSRP1
ENSG00000111846	646.362	0.42538	0.143986	2.95431	0.00313365	0.0348008	GCNT2
ENSG00000088448	1149.07	0.42233	0.114389	3.69204	0.000222465	0.0045523	ANKRD10
ENSG00000135341	929.018	0.42189	0.138178	3.05323	0.00226391	0.0273401	MAP3K7
ENSG00000178904	762.442	0.421139	0.140607	2.99515	0.00274307	0.0315738	DPY19L3
ENSG00000052841	777.379	0.419428	0.131937	3.179	0.00147782	0.0198139	TTC17
ENSG00000118217	921.453	0.419055	0.135762	3.0867	0.00202395	0.0251996	ATF6
ENSG00000178409	1476.59	0.418831	0.105183	3.98193	6.84e-05	0.00181289	BEND3
ENSG00000124222	762.121	0.418276	0.13471	3.10501	0.00190274	0.0241428	STX16
ENSG00000058668	1656.69	0.417837	0.102414	4.07988	4.51e-05	0.00129044	ATP2B4
ENSG00000106066	803.505	0.417631	0.133099	3.13775	0.00170251	0.0222416	CPVL
ENSG00000227671	770.314	0.41742	0.141451	2.95099	0.00316757	0.0350894	ZNF731P
ENSG00000117394	1221.42	0.415348	0.114978	3.61242	0.000303348	0.00582955	SLC2A1
ENSG00000143753	2177.16	0.414854	0.109002	3.80594	0.000141268	0.00324085	DEGS1
ENSG00000064547	1428.6	0.413244	0.112435	3.67542	0.000237462	0.00479262	LPAR2
ENSG00000177076	615.096	0.412127	0.144281	2.85643	0.00428438	0.0431693	ACER2
ENSG00000163527	3439.99	0.411129	0.0969904	4.23886	2.25e-05	0.000746599	STT3B
ENSG00000140564	1283.12	0.410609	0.125704	3.26648	0.00108895	0.015661	FURIN
ENSG00000100258	774.652	0.410604	0.135652	3.02689	0.00247087	0.0290499	LMF2
ENSG00000185650	1216.6	0.409671	0.115679	3.54145	0.000397936	0.00724812	ZFP36L1
ENSG00000147257	655.834	0.409302	0.143504	2.85219	0.0043419	0.043419	GPC3
ENSG00000185189	1282.82	0.408999	0.11499	3.55683	0.000375356	0.00689366	NRBP2
ENSG00000151725	641.048	0.408796	0.140054	2.91885	0.00351325	0.0375086	CENPU
ENSG00000158863	765.139	0.407721	0.139071	2.93175	0.00337055	0.036653	FAM160B2
ENSG00000125144	4713.48	0.405659	0.105284	3.85301	0.000116676	0.00275288	MT1G
ENSG00000146067	1168.33	0.404376	0.132176	3.05937	0.00221801	0.0270072	FAM193B
ENSG00000177058	941.869	0.402155	0.140939	2.8534	0.00432542	0.0433523	SLC38A9
ENSG00000088387	1115.6	0.401668	0.116008	3.46242	0.000535337	0.00907746	DOCK9
ENSG00000163320	1087.83	0.401468	0.130124	3.08527	0.00203364	0.0252728	CGGBP1
ENSG00000120008	2234.08	0.398406	0.0947715	4.20386	2.62e-05	0.000842478	WDR11
ENSG00000198682	697.356	0.398098	0.139829	2.84704	0.00441283	0.0440287	PAPSS2
ENSG00000119333	1453.68	0.396297	0.124192	3.19099	0.00141786	0.0192829	DYNC2I2
ENSG00000134453	1205.88	0.396219	0.113379	3.49463	0.000474715	0.00828619	RBM17
ENSG00000109458	1010.94	0.394009	0.123994	3.17763	0.00148482	0.0198876	GAB1
ENSG00000179918	4280.9	0.392921	0.082321	4.77304	1.81e-06	8.95e-05	SEPHS2
ENSG00000090020	1788.67	0.392524	0.100067	3.9226	8.76e-05	0.00220408	SLC9A1
ENSG00000177879	866.086	0.391357	0.130012	3.01016	0.00261108	0.0304779	AP3S1
ENSG00000233056	4264.6	0.391355	0.0842348	4.64601	3.38e-06	0.000156357	ERVH48-1
ENSG00000057294	929.981	0.390678	0.128689	3.03582	0.00239882	0.0284767	PKP2
ENSG00000179456	664.157	0.388963	0.139223	2.79382	0.00520901	0.0497992	ZBTB18
ENSG00000154305	783.337	0.38695	0.132144	2.92825	0.00340874	0.0368377	MIA3
ENSG00000117984	870.575	0.385225	0.131635	2.92647	0.00342837	0.0369295	CTSD
ENSG00000134323	805.632	0.384866	0.132475	2.9052	0.0036702	0.0386245	MYCN
ENSG00000143624	804.437	0.384092	0.133992	2.86653	0.00415002	0.0422655	INTS3
ENSG00000196591	2143.69	0.383239	0.114313	3.35255	0.000800714	0.0122489	HDAC2
ENSG00000155660	4259.29	0.381092	0.0849038	4.48852	7.17e-06	0.000293525	PDIA4
ENSG00000135052	1103.26	0.380022	0.116479	3.26258	0.00110402	0.0158351	GOLM1
ENSG00000091317	1223.49	0.378941	0.132136	2.86782	0.00413311	0.0422227	CMTM6
ENSG00000050748	1032.59	0.378039	0.121101	3.12169	0.00179815	0.0232619	MAPK9
ENSG00000165905	2001.81	0.37722	0.0999422	3.77439	0.000160402	0.00354275	LARGE2
ENSG00000112335	1692.24	0.375613	0.108396	3.46519	0.000529854	0.00900752	SNX3
ENSG00000240563	2358.5	0.375128	0.103965	3.60821	0.000308316	0.00589937	L1TD1
ENSG00000116005	1716.68	0.374568	0.104591	3.58124	0.000341963	0.00638653	PCYOX1
ENSG00000119523	772.596	0.372862	0.131324	2.83924	0.00452205	0.0448149	ALG2
ENSG00000146007	1115.51	0.372394	0.117421	3.17144	0.00151687	0.0202148	ZMAT2
ENSG00000266412	3374.49	0.371508	0.0923055	4.02477	5.7e-05	0.00155606	NCOA4
ENSG00000163660	1228.42	0.370918	0.116316	3.18889	0.00142822	0.0193642	CCNL1
ENSG00000100918	1118.64	0.369532	0.115949	3.18701	0.0014375	0.0194467	REC8
ENSG00000133606	2852.83	0.369147	0.0893027	4.13366	3.57e-05	0.00107841	MKRN1
ENSG00000185825	2948.16	0.368049	0.0890876	4.13132	3.61e-05	0.001084	BCAP31
ENSG00000112701	1204.81	0.367689	0.112964	3.25491	0.00113428	0.0161726	SENP6
ENSG00000105726	1734.58	0.36587	0.105467	3.46904	0.000522323	0.00893677	ATP13A1
ENSG00000100600	889.807	0.365716	0.126895	2.88204	0.0039511	0.040899	LGMN
ENSG00000148248	4732.28	0.36351	0.0821401	4.42549	9.62e-06	0.000376649	SURF4
ENSG00000123989	1023.01	0.361264	0.125423	2.88037	0.00397203	0.0410631	CHPF
ENSG00000119777	867.499	0.361183	0.126412	2.85719	0.00427412	0.0430987	TMEM214
ENSG00000143013	1382.07	0.3601	0.107311	3.35566	0.000791764	0.0121937	LMO4
ENSG00000213593	1490.83	0.359998	0.106805	3.37061	0.000750029	0.0117281	TMX2
ENSG00000161533	1198.98	0.358284	0.112814	3.17588	0.00149385	0.0199654	ACOX1
ENSG00000144959	1055.43	0.357406	0.117048	3.0535	0.00226192	0.0273401	NCEH1
ENSG00000017260	1386.46	0.355127	0.115191	3.08295	0.00204962	0.0253762	ATP2C1
ENSG00000148572	877.89	0.354696	0.125513	2.82597	0.00471379	0.0462999	NRBF2
ENSG00000116001	1550.93	0.354442	0.111291	3.18484	0.00144835	0.0195572	TIA1
ENSG00000164054	4215.29	0.353047	0.0822373	4.29303	1.76e-05	0.000607048	SHISA5
ENSG00000159335	5159.5	0.352825	0.0860024	4.1025	4.09e-05	0.00119371	PTMS
ENSG00000132294	2606.64	0.350486	0.102774	3.41028	0.000648963	0.0105379	EFR3A
ENSG00000149257	3388.2	0.346863	0.0904765	3.83374	0.000126211	0.00294122	SERPINH1
ENSG00000101347	3284.36	0.346517	0.090609	3.82431	0.000131137	0.0030294	SAMHD1
ENSG00000070214	1900.09	0.345683	0.100646	3.43464	0.000593347	0.00984703	SLC44A1
ENSG00000136068	6493.15	0.345672	0.0965867	3.57887	0.000345081	0.0064357	FLNB
ENSG00000189190	1342.92	0.34222	0.117341	2.91645	0.0035404	0.0376772	ZNF600
ENSG00000105438	1791.89	0.337012	0.0994697	3.38809	0.000703809	0.0111909	KDELR1
ENSG00000069849	1750.41	0.336819	0.108241	3.11174	0.00185987	0.0237627	ATP1B3
ENSG00000137831	4876.79	0.335398	0.0894515	3.74949	0.000177193	0.00381426	UACA
ENSG00000102316	1747.33	0.333677	0.108047	3.08827	0.00201325	0.0251174	MAGED2
ENSG00000159363	2302.31	0.330945	0.110026	3.00789	0.00263065	0.0306524	ATP13A2
ENSG00000116754	3494.16	0.328689	0.0939244	3.49951	0.000466119	0.00819727	SRSF11
ENSG00000108654	9787.73	0.328138	0.0781149	4.20071	2.66e-05	0.000850941	DDX5
ENSG00000077232	1304.46	0.326933	0.116623	2.80333	0.00505785	0.048642	DNAJC10
ENSG00000196205	3347.68	0.326696	0.0888413	3.6773	0.000235719	0.00477197	EEF1A1P5
ENSG00000164548	1222.3	0.326477	0.111629	2.92465	0.00344847	0.0370557	TRA2A
ENSG00000106211	3520.46	0.325727	0.0924266	3.52417	0.000424814	0.00761221	HSPB1
ENSG00000086598	2352.52	0.325502	0.106799	3.0478	0.00230525	0.0277383	TMED2
ENSG00000113161	3805.87	0.324941	0.0858253	3.78607	0.000153047	0.00343385	HMGCR
ENSG00000140575	3366.64	0.324507	0.087971	3.6888	0.000225318	0.00459648	IQGAP1
ENSG00000125772	1517.17	0.324119	0.106037	3.05666	0.00223821	0.0271601	GPCPD1
ENSG00000168710	2057.49	0.322498	0.099642	3.23657	0.00120976	0.0170291	AHCYL1
ENSG00000077147	3899	0.321621	0.104341	3.0824	0.00205339	0.0253992	TM9SF3
ENSG00000119707	4983.96	0.318308	0.0883858	3.60135	0.000316573	0.00601399	RBM25
ENSG00000138069	2349.12	0.31801	0.10105	3.14707	0.00164918	0.0216945	RAB1A
ENSG00000067113	1315.02	0.317725	0.11084	2.86653	0.00415005	0.0422655	PLPP1
ENSG00000183255	2337.29	0.315188	0.0933579	3.37613	0.000735138	0.0115336	PTTG1IP
ENSG00000170759	2522.91	0.314438	0.0987509	3.18415	0.00145178	0.0195836	KIF5B
ENSG00000087460	10293.9	0.313098	0.0747061	4.19107	2.78e-05	0.000880757	GNAS
ENSG00000072042	1439.02	0.312618	0.109545	2.85379	0.00432013	0.043332	RDH11
ENSG00000124783	1650.89	0.312586	0.111508	2.80326	0.00505894	0.048642	SSR1
ENSG00000143815	2823.92	0.306255	0.0976179	3.13728	0.00170523	0.0222552	LBR
ENSG00000111057	1830.76	0.304092	0.0982159	3.09615	0.00196048	0.0246407	KRT18
ENSG00000196576	3532.36	0.300405	0.0935813	3.21009	0.00132693	0.0183857	PLXNB2
ENSG00000030582	1825.16	0.30005	0.107163	2.79994	0.00511124	0.0490616	GRN
ENSG00000078618	5190.4	0.299631	0.078822	3.80137	0.0001439	0.00327855	NRDC
ENSG00000158435	1652.18	0.294334	0.101719	2.8936	0.00380854	0.0397304	CNOT11
ENSG00000179820	1843.02	0.292634	0.100648	2.90751	0.00364319	0.0384317	MYADM
ENSG00000110651	4761.94	0.291942	0.0830537	3.5151	0.000439586	0.00781355	CD81
ENSG00000115875	4295.34	0.291387	0.0885145	3.29197	0.000994888	0.0145609	SRSF7
ENSG00000169223	3771.69	0.291101	0.0932739	3.12093	0.00180283	0.0232628	LMAN2
ENSG00000161547	3617.23	0.287753	0.0961251	2.99352	0.00275778	0.0317156	SRSF2
ENSG00000100941	2907.74	0.286572	0.0922077	3.1079	0.00188425	0.023955	PNN
ENSG00000104341	6652.53	0.277088	0.0915143	3.02781	0.00246329	0.0290499	LAPTM4B
ENSG00000174437	5405.05	0.276274	0.0819995	3.36921	0.000753827	0.0117597	ATP2A2
ENSG00000164300	5393.31	0.27367	0.0792447	3.45348	0.000553413	0.00928893	SERINC5
ENSG00000185986	2084.13	0.271985	0.097032	2.80304	0.00506229	0.048642	SDHAP3
ENSG00000128245	2822.68	0.271935	0.0918839	2.95955	0.0030809	0.0344632	YWHAH
ENSG00000197157	3767.21	0.260641	0.0890533	2.9268	0.00342465	0.0369295	SND1
ENSG00000149428	8261.44	0.251691	0.0856352	2.93911	0.00329158	0.0360424	HYOU1
ENSG00000084234	11121.5	0.248712	0.0725984	3.42586	0.000612865	0.0101329	APLP2
ENSG00000156976	5105.16	0.248203	0.0853482	2.90812	0.00363608	0.0384179	EIF4A2
ENSG00000117632	7743.21	0.243601	0.0868477	2.80492	0.00503294	0.0485006	STMN1
ENSG00000181274	3758.83	0.241511	0.0830579	2.90775	0.00364043	0.0384317	FRAT2
ENSG00000139644	5965.69	0.235513	0.0785841	2.99696	0.00272685	0.0314691	TMBIM6
ENSG00000075388	4107.77	0.233777	0.0818965	2.85454	0.00430989	0.0433093	FGF4
ENSG00000140105	9962.59	0.219896	0.0732083	3.0037	0.00266714	0.0309417	WARS1
ENSG00000022556	24535.2	0.211533	0.0703494	3.00689	0.00263938	0.0307271	NLRP2
ENSG00000198034	12136.3	-0.225633	0.0758237	-2.97576	0.00292261	0.0331513	RPS4X
ENSG00000196230	12628.7	-0.228175	0.0746933	-3.05483	0.00225188	0.0272825	TUBB
ENSG00000099194	12682.4	-0.231045	0.0721738	-3.20123	0.0013684	0.0188031	SCD
ENSG00000131143	6197.93	-0.231257	0.077984	-2.96544	0.0030225	0.0340223	COX4I1
ENSG00000145741	7635.16	-0.238038	0.0762811	-3.12053	0.00180524	0.0232628	BTF3
ENSG00000137154	23720.9	-0.241975	0.0718865	-3.36608	0.000762456	0.0118525	RPS6
ENSG00000108424	6609.56	-0.243024	0.0780134	-3.11516	0.00183846	0.0236221	KPNB1
ENSG00000105220	3849.38	-0.244542	0.0853178	-2.86624	0.00415374	0.0422706	GPI
ENSG00000063177	12262.4	-0.24798	0.0742252	-3.34092	0.000835017	0.0126541	RPL18
ENSG00000102144	6116.35	-0.249314	0.0808634	-3.08315	0.00204823	0.0253762	PGK1
ENSG00000158710	5168.56	-0.250117	0.0799353	-3.12899	0.00175405	0.0228251	TAGLN2
ENSG00000179010	3311.61	-0.252049	0.0857677	-2.93874	0.00329549	0.0360424	MRFAP1
ENSG00000188846	12999.8	-0.252521	0.0758939	-3.32729	0.00087695	0.0131692	RPL14
ENSG00000147604	16264.6	-0.254541	0.0847056	-3.00501	0.00265576	0.0308636	RPL7
ENSG00000187109	9842.31	-0.254954	0.0912238	-2.79482	0.00519291	0.049717	NAP1L1
ENSG00000104833	9611.1	-0.255117	0.0844652	-3.02039	0.00252454	0.0295197	TUBB4A
ENSG00000104824	2891.69	-0.258558	0.0884638	-2.92275	0.00346956	0.0371619	HNRNPL
ENSG00000111640	21885.4	-0.258891	0.0690824	-3.74757	0.000178556	0.00383115	GAPDH
ENSG00000008988	11036.6	-0.259029	0.0879671	-2.94461	0.00323359	0.0356421	RPS20
ENSG00000010256	3651.67	-0.262921	0.0844084	-3.11487	0.00184026	0.0236224	UQCRC1
ENSG00000113368	7576.51	-0.266821	0.0779154	-3.4245	0.000615933	0.0101709	LMNB1
ENSG00000221983	7484.6	-0.268512	0.0778112	-3.45081	0.000558903	0.00934559	UBA52
ENSG00000139998	9162.12	-0.269738	0.080201	-3.36328	0.000770227	0.0119174	RAB15
ENSG00000144028	5513.96	-0.269828	0.0827767	-3.25971	0.00111526	0.0159546	SNRNP200
ENSG00000131016	7959.42	-0.271122	0.0764566	-3.54608	0.000391003	0.00714145	AKAP12
ENSG00000074800	19230	-0.273661	0.0723963	-3.78004	0.000156802	0.00349444	ENO1
ENSG00000198755	11638.6	-0.27423	0.0718996	-3.81407	0.000136697	0.00315236	RPL10A
ENSG00000099901	2361.69	-0.274973	0.0973543	-2.82446	0.00473608	0.0464157	RANBP1
ENSG00000115053	14845.4	-0.275168	0.0709117	-3.88043	0.000104271	0.0025323	NCL
ENSG00000130726	17208.8	-0.275894	0.0749558	-3.68075	0.000232549	0.00472221	TRIM28
ENSG00000184640	2651.51	-0.278585	0.0967213	-2.88029	0.00397315	0.0410631	SEPTIN9
ENSG00000107581	7201.99	-0.27867	0.0776323	-3.58961	0.000331177	0.00624482	EIF3A
ENSG00000167468	2234.13	-0.280447	0.094945	-2.95378	0.00313906	0.0348318	GPX4
ENSG00000065427	3243.72	-0.281187	0.0885454	-3.17562	0.00149515	0.0199654	KARS1
ENSG00000204574	1980.59	-0.281393	0.0991529	-2.83798	0.00454007	0.0449599	ABCF1
ENSG00000131504	2848.45	-0.281583	0.088258	-3.19045	0.0014205	0.019299	DIAPH1
ENSG00000114503	2416.67	-0.281598	0.0942014	-2.98932	0.00279599	0.0320094	NCBP2
ENSG00000106682	5557.16	-0.281932	0.0873124	-3.229	0.00124224	0.0174678	EIF4H
ENSG00000224078	9685.46	-0.281942	0.0752161	-3.74843	0.000177947	0.00382428	SNHG14
ENSG00000163682	13398.5	-0.283152	0.0831329	-3.40601	0.000659187	0.0106466	RPL9
ENSG00000140740	3646.86	-0.286748	0.0842964	-3.40167	0.000669762	0.010778	UQCRC2
ENSG00000067225	10400.6	-0.286763	0.0839006	-3.41789	0.000631084	0.0103099	PKM
ENSG00000135916	4313.99	-0.287635	0.0951569	-3.02274	0.00250496	0.0293892	ITM2C
ENSG00000123131	1793.09	-0.287648	0.100571	-2.86015	0.00423438	0.0428937	PRDX4
ENSG00000196367	2592.77	-0.288304	0.0971905	-2.96638	0.00301323	0.0339469	TRRAP
ENSG00000173473	4006.1	-0.288981	0.0822558	-3.5132	0.000442742	0.00783813	SMARCC1
ENSG00000100353	4529.88	-0.289242	0.0818122	-3.53544	0.000407103	0.00736039	EIF3D
ENSG00000231500	21051.2	-0.289717	0.0697818	-4.15176	3.3e-05	0.00101977	RPS18
ENSG00000167258	1662.51	-0.291138	0.101134	-2.87874	0.00399268	0.0412328	CDK12
ENSG00000135624	4857.32	-0.291552	0.0873249	-3.33871	0.000841694	0.0127407	CCT7
ENSG00000116221	1601.83	-0.291555	0.102678	-2.8395	0.00451848	0.0448134	MRPL37
ENSG00000105401	2766.59	-0.292135	0.0944313	-3.09363	0.00197724	0.0247673	CDC37
ENSG00000204531	15253	-0.292198	0.0830486	-3.5184	0.000434163	0.00774833	POU5F1
ENSG00000122034	1717.59	-0.293442	0.103817	-2.82654	0.00470543	0.046252	GTF3A
ENSG00000172534	3724.12	-0.293838	0.102476	-2.86739	0.00413876	0.0422478	HCFC1
ENSG00000145425	5192.2	-0.295119	0.095219	-3.09937	0.00193932	0.0244675	RPS3A
ENSG00000113140	5184.93	-0.297609	0.0834367	-3.56688	0.000361254	0.00669026	SPARC
ENSG00000100280	2564.04	-0.297933	0.0945789	-3.1501	0.00163212	0.0215372	AP1B1
ENSG00000010292	2657.37	-0.298841	0.0916009	-3.26243	0.00110463	0.0158351	NCAPD2
ENSG00000101680	1534.74	-0.298985	0.105164	-2.84304	0.00446851	0.0445173	LAMA1
ENSG00000165732	8310.13	-0.299059	0.0855258	-3.49671	0.00047104	0.00825098	DDX21
ENSG00000089685	1517.55	-0.29927	0.104395	-2.86672	0.00414751	0.0422655	BIRC5
ENSG00000104331	2865.85	-0.299437	0.0969208	-3.0895	0.00200495	0.0250571	BPNT2
ENSG00000122359	1713.81	-0.299799	0.102442	-2.92653	0.00342762	0.0369295	ANXA11
ENSG00000086015	1973.5	-0.300936	0.103153	-2.91739	0.00352976	0.037594	MAST2
ENSG00000102225	1684.67	-0.30384	0.10696	-2.84069	0.00450155	0.0447456	CDK16
ENSG00000163938	2593.68	-0.304026	0.0928519	-3.27431	0.00105921	0.015331	GNL3
ENSG00000084207	6211.73	-0.304387	0.083886	-3.62858	0.000284987	0.00558186	GSTP1
ENSG00000100129	3894.29	-0.304867	0.0928196	-3.28451	0.00102162	0.0148538	EIF3L
ENSG00000155506	8347.91	-0.304956	0.0833418	-3.6591	0.000253101	0.00503922	LARP1
ENSG00000125691	8576.19	-0.30629	0.0906365	-3.37932	0.000726642	0.0114569	RPL23
ENSG00000095319	1846.01	-0.307441	0.0992862	-3.09652	0.00195809	0.0246407	NUP188
ENSG00000104408	6475.7	-0.307789	0.0986189	-3.121	0.00180241	0.0232628	EIF3E
ENSG00000156697	1295.04	-0.30912	0.109542	-2.82192	0.00477368	0.0466463	UTP14A
ENSG00000104738	6103.27	-0.309916	0.0848054	-3.65444	0.00025774	0.00510857	MCM4
ENSG00000089693	3161.3	-0.310124	0.0888122	-3.49191	0.000479575	0.00831223	MLF2
ENSG00000005100	1482.18	-0.310236	0.105597	-2.93794	0.00330404	0.0360424	DHX33
ENSG00000175130	2248.72	-0.311378	0.0944328	-3.29735	0.000976012	0.0143639	MARCKSL1
ENSG00000180900	3226.14	-0.312659	0.106321	-2.9407	0.00327473	0.0359545	SCRIB
ENSG00000127184	2291.07	-0.313109	0.106144	-2.94986	0.00317918	0.0351299	COX7C
ENSG00000131469	10166.1	-0.314552	0.0890295	-3.53312	0.000410687	0.00740913	RPL27
ENSG00000171314	8756.16	-0.314848	0.0754278	-4.17417	2.99e-05	0.000941974	PGAM1
ENSG00000105221	1660.19	-0.315218	0.109115	-2.88887	0.00386626	0.0401445	AKT2
ENSG00000070756	28837.9	-0.316594	0.0689317	-4.59286	4.37e-06	0.00019197	PABPC1
ENSG00000142945	1358.74	-0.31693	0.10821	-2.92885	0.00340224	0.0368274	KIF2C
ENSG00000129351	9707.27	-0.31795	0.0825034	-3.85378	0.00011631	0.00274914	ILF3
ENSG00000106636	1440.94	-0.318428	0.107935	-2.95018	0.00317589	0.0351299	YKT6
ENSG00000100029	1587.57	-0.320075	0.109475	-2.92372	0.00345875	0.037106	PES1
ENSG00000141456	1764.49	-0.321003	0.107686	-2.98092	0.00287389	0.0326857	PELP1
ENSG00000178741	2924.08	-0.321455	0.102056	-3.14977	0.00163397	0.0215372	COX5A
ENSG00000176788	3370.1	-0.322264	0.0885143	-3.64081	0.000271783	0.00533904	BASP1
ENSG00000182180	1750.59	-0.322754	0.10372	-3.11179	0.00185958	0.0237627	MRPS16
ENSG00000167969	1604.55	-0.322885	0.109323	-2.95351	0.00314186	0.0348337	ECI1
ENSG00000071127	4646.17	-0.322988	0.0875141	-3.6907	0.000223635	0.00456919	WDR1
ENSG00000070047	1498.44	-0.323664	0.10924	-2.96287	0.00304785	0.0342206	PHRF1
ENSG00000131467	2980.43	-0.323892	0.0898592	-3.60444	0.000312829	0.00595992	PSME3
ENSG00000198931	1315.07	-0.324321	0.111983	-2.89616	0.00377757	0.0395036	APRT
ENSG00000005022	11310.1	-0.324765	0.078366	-4.14421	3.41e-05	0.00104486	SLC25A5
ENSG00000088305	4946.31	-0.326657	0.0927942	-3.52024	0.00043116	0.0077051	DNMT3B
ENSG00000175061	2211.2	-0.326705	0.0967767	-3.37586	0.000735853	0.0115336	SNHG29
ENSG00000196821	7847.87	-0.326927	0.0823118	-3.97181	7.13e-05	0.00186556	ILRUN
ENSG00000110107	2208.08	-0.327957	0.0958852	-3.42031	0.000625496	0.0102904	PRPF19
ENSG00000100823	2880.24	-0.328018	0.0878824	-3.73247	0.000189614	0.0040293	APEX1
ENSG00000065978	11719.5	-0.328957	0.0717047	-4.58766	4.48e-06	0.000195513	YBX1
ENSG00000073111	2011.59	-0.329151	0.102115	-3.22335	0.00126703	0.017741	MCM2
ENSG00000003056	1395.76	-0.329181	0.107551	-3.06069	0.00220827	0.0269381	M6PR
ENSG00000110700	6391.69	-0.329284	0.0795824	-4.13765	3.51e-05	0.00106471	RPS13
ENSG00000130414	1832.32	-0.330088	0.0992403	-3.32615	0.000880543	0.0132081	NDUFA10
ENSG00000090273	2407.21	-0.330428	0.106224	-3.11066	0.0018667	0.0237776	NUDC
ENSG00000186184	1224.07	-0.332113	0.114741	-2.89447	0.00379805	0.0396552	POLR1D
ENSG00000152234	11199.3	-0.332181	0.0791858	-4.19495	2.73e-05	0.000869977	ATP5F1A
ENSG00000071564	1590.16	-0.332308	0.114659	-2.89823	0.00375273	0.0393058	TCF3
ENSG00000175334	1663.2	-0.332579	0.111012	-2.99588	0.00273654	0.031526	BANF1
ENSG00000100504	2594.83	-0.332766	0.0940665	-3.53757	0.000403832	0.00732532	PYGL
ENSG00000272391	1373.19	-0.33305	0.114903	-2.89854	0.00374907	0.0392985	POM121C
ENSG00000159199	1248.07	-0.333538	0.117658	-2.8348	0.00458537	0.0452733	ATP5MC1
ENSG00000163468	5983.17	-0.333885	0.080653	-4.13977	3.48e-05	0.00106221	CCT3
ENSG00000154518	4311.16	-0.334299	0.0816959	-4.09199	4.28e-05	0.00123552	ATP5MC3
ENSG00000075618	9880.12	-0.336029	0.0831657	-4.04048	5.33e-05	0.00147192	FSCN1
ENSG00000185900	1144.31	-0.336121	0.115535	-2.90924	0.00362308	0.038311	POMK
ENSG00000141564	1280.38	-0.336256	0.111885	-3.00538	0.00265251	0.0308529	RPTOR
ENSG00000133026	4466.86	-0.336685	0.0858948	-3.91974	8.86e-05	0.00222199	MYH10
ENSG00000130204	4843.38	-0.336712	0.0862702	-3.90299	9.5e-05	0.00234172	TOMM40
ENSG00000155846	1408.98	-0.336996	0.113872	-2.95943	0.00308212	0.0344632	PPARGC1B
ENSG00000067048	2095.42	-0.337218	0.103207	-3.2674	0.0010854	0.0156438	DDX3Y
ENSG00000164587	20043.4	-0.337304	0.0700478	-4.81534	1.47e-06	7.44e-05	RPS14
ENSG00000134333	4405.36	-0.337577	0.0976719	-3.45623	0.000547786	0.00922953	LDHA
ENSG00000076201	1348.77	-0.337581	0.117425	-2.87487	0.00404197	0.0416446	PTPN23
ENSG00000121774	2797.88	-0.33797	0.0888437	-3.80409	0.000142324	0.00325383	KHDRBS1
ENSG00000145592	6555.29	-0.338098	0.0796864	-4.24285	2.21e-05	0.000735284	RPL37
ENSG00000119402	1213.83	-0.338913	0.117867	-2.87538	0.00403541	0.0416093	FBXW2
ENSG00000166595	966.2	-0.339023	0.120632	-2.8104	0.00494806	0.047956	CIAO2B
ENSG00000106554	1377.36	-0.339603	0.112388	-3.02172	0.00251345	0.029442	CHCHD3
ENSG00000115758	4074.77	-0.33994	0.0835366	-4.06935	4.71e-05	0.00133864	ODC1
ENSG00000177733	5817.27	-0.340757	0.0817129	-4.17018	3.04e-05	0.000954355	HNRNPA0
ENSG00000164346	1665.98	-0.341697	0.105129	-3.25026	0.00115301	0.016422	NSA2
ENSG00000186575	2504.11	-0.342319	0.101664	-3.36716	0.000759475	0.01182	NF2
ENSG00000172757	4164.59	-0.342554	0.0862455	-3.97185	7.13e-05	0.00186556	CFL1
ENSG00000126749	1081.79	-0.34286	0.116674	-2.93863	0.00329671	0.0360424	EMG1
ENSG00000116688	2217.12	-0.343178	0.094518	-3.63082	0.000282524	0.00554183	MFN2
ENSG00000130520	1850.16	-0.34339	0.111959	-3.0671	0.00216147	0.0265135	LSM4
ENSG00000126261	2397.2	-0.343614	0.095243	-3.60776	0.000308852	0.00590112	UBA2
ENSG00000184840	1841.49	-0.344106	0.107019	-3.21539	0.00130267	0.0181183	TMED9
ENSG00000154380	1769.37	-0.344283	0.103829	-3.31587	0.00091358	0.0136564	ENAH
ENSG00000178952	5579.72	-0.345049	0.0907637	-3.80162	0.000143754	0.00327855	TUFM
ENSG00000184787	1596.34	-0.34513	0.105879	-3.25968	0.00111538	0.0159546	UBE2G2
ENSG00000100994	11871.8	-0.345394	0.0859962	-4.01639	5.91e-05	0.00159597	PYGB
ENSG00000126267	2109.25	-0.347018	0.0993082	-3.49436	0.000475204	0.00828619	COX6B1
ENSG00000141568	1413.95	-0.347089	0.107615	-3.2253	0.0012584	0.0176575	FOXK2
ENSG00000110395	1222.63	-0.347303	0.111162	-3.1243	0.00178231	0.0231247	CBL
ENSG00000142676	9619.09	-0.347757	0.0737194	-4.7173	2.39e-06	0.000113585	RPL11
ENSG00000151748	1029.27	-0.347856	0.121037	-2.87397	0.00405347	0.0416982	SAV1
ENSG00000103423	1566.15	-0.347929	0.105293	-3.30439	0.000951844	0.0140864	DNAJA3
ENSG00000205250	2017.48	-0.347944	0.10015	-3.47422	0.000512345	0.00880012	E2F4
ENSG00000113048	1722.09	-0.34827	0.109617	-3.17716	0.00148726	0.0199002	MRPS27
ENSG00000006744	1577.18	-0.348326	0.105998	-3.28617	0.0010156	0.0147825	ELAC2
ENSG00000079785	2119.54	-0.348444	0.105103	-3.31526	0.000915579	0.0136564	DDX1
ENSG00000163444	1398.69	-0.349149	0.107673	-3.24268	0.0011841	0.0167748	TMEM183A
ENSG00000145734	1609.13	-0.350081	0.104229	-3.35878	0.000782872	0.0120849	BDP1
ENSG00000125686	1301.43	-0.350163	0.115686	-3.02684	0.00247121	0.0290499	MED1
ENSG00000171863	11703	-0.350698	0.0821927	-4.26678	1.98e-05	0.000676148	RPS7
ENSG00000108528	1277.09	-0.350734	0.119645	-2.93145	0.00337381	0.036653	SLC25A11
ENSG00000160087	1096.14	-0.351185	0.116893	-3.00433	0.00266163	0.0309048	UBE2J2
ENSG00000188976	3289.22	-0.351592	0.0977134	-3.5982	0.000320423	0.00607842	NOC2L
ENSG00000228716	1121.68	-0.353127	0.123044	-2.86991	0.00410588	0.0420416	DHFR
ENSG00000082516	1164.04	-0.353755	0.113878	-3.10644	0.00189354	0.0240501	GEMIN5
ENSG00000149136	2845.76	-0.353813	0.0888968	-3.98005	6.89e-05	0.00182361	SSRP1
ENSG00000125743	2101.28	-0.354257	0.101415	-3.49316	0.000477344	0.00829566	SNRPD2
ENSG00000233927	4667.83	-0.354465	0.100267	-3.53522	0.00040743	0.00736039	RPS28
ENSG00000115457	2093.32	-0.354644	0.0983592	-3.6056	0.000311431	0.00594183	IGFBP2
ENSG00000196365	3681.16	-0.35485	0.092273	-3.84566	0.00012023	0.00282668	LONP1
ENSG00000084623	3049.47	-0.355744	0.0908708	-3.91483	9.05e-05	0.00225068	EIF3I
ENSG00000130164	1794.13	-0.356365	0.107937	-3.30159	0.000961389	0.014196	LDLR
ENSG00000126457	2591.26	-0.356404	0.0913623	-3.90099	9.58e-05	0.00235678	PRMT1
ENSG00000130382	1074.83	-0.356493	0.123563	-2.88513	0.00391258	0.0405636	MLLT1
ENSG00000205937	3742.87	-0.357178	0.0871051	-4.10055	4.12e-05	0.00119855	RNPS1
ENSG00000146670	1216.74	-0.358726	0.117462	-3.05398	0.00225829	0.027322	CDCA5
ENSG00000185298	962.655	-0.359584	0.127992	-2.80943	0.004963	0.048036	CCDC137
ENSG00000104897	1704.97	-0.35974	0.112831	-3.18831	0.00143109	0.0193833	SF3A2
ENSG00000111142	1812.76	-0.361027	0.117976	-3.06016	0.0022122	0.0269611	METAP2
ENSG00000092201	3984.81	-0.362086	0.0861261	-4.20414	2.62e-05	0.000842478	SUPT16H
ENSG00000140983	2771.9	-0.362381	0.106618	-3.39888	0.000676623	0.010862	RHOT2
ENSG00000063244	2504.36	-0.362464	0.103761	-3.49325	0.000477183	0.00829566	U2AF2
ENSG00000173660	4988.83	-0.363283	0.083214	-4.36565	1.27e-05	0.000464265	UQCRH
ENSG00000071082	8894.83	-0.363457	0.089959	-4.04026	5.34e-05	0.00147192	RPL31
ENSG00000173726	6078.79	-0.364067	0.0963854	-3.7772	0.0001586	0.00352267	TOMM20
ENSG00000142207	1654.77	-0.36408	0.110886	-3.28337	0.00102574	0.0148974	URB1
ENSG00000130299	964.753	-0.36491	0.126819	-2.8774	0.00400961	0.0413754	GTPBP3
ENSG00000124562	2435.37	-0.365107	0.102873	-3.54911	0.000386533	0.00707931	SNRPC
ENSG00000152518	1239.78	-0.365227	0.128741	-2.8369	0.00455535	0.0450104	ZFP36L2
ENSG00000167491	2262.31	-0.366169	0.0989404	-3.70091	0.00021483	0.00444407	GATAD2A
ENSG00000119705	2590.16	-0.366211	0.0924195	-3.96249	7.42e-05	0.00192851	SLIRP
ENSG00000116120	985.581	-0.367388	0.124928	-2.94079	0.00327374	0.0359545	FARSB
ENSG00000137337	981.359	-0.367801	0.128083	-2.87157	0.00408433	0.0418533	MDC1
ENSG00000104969	1694.97	-0.367843	0.101545	-3.62246	0.000291809	0.005657	SGTA
ENSG00000068654	1920.68	-0.367915	0.109888	-3.3481	0.00081367	0.0124014	POLR1A
ENSG00000092853	825.321	-0.367969	0.128727	-2.85853	0.00425615	0.0429501	CLSPN
ENSG00000142937	16889.3	-0.368039	0.073055	-5.03783	4.71e-07	2.74e-05	RPS8
ENSG00000165219	1149.44	-0.368222	0.126173	-2.91838	0.00351855	0.037535	GAPVD1
ENSG00000141580	1127.95	-0.368469	0.114989	-3.2044	0.00135346	0.0186558	WDR45B
ENSG00000128626	1601.54	-0.370159	0.119657	-3.09351	0.00197802	0.0247673	MRPS12
ENSG00000089157	43182.9	-0.370807	0.0681141	-5.4439	5.21e-08	3.62e-06	RPLP0
ENSG00000137812	1731.09	-0.37211	0.107284	-3.46846	0.000523453	0.00894456	KNL1
ENSG00000140612	1015.25	-0.373314	0.129966	-2.87239	0.00407383	0.0418094	SEC11A
ENSG00000011485	1305.71	-0.374147	0.108796	-3.43896	0.000583948	0.0097398	PPP5C
ENSG00000166123	2305.86	-0.374444	0.0970925	-3.85657	0.000114989	0.00272278	GPT2
ENSG00000060656	5835.39	-0.374605	0.0955509	-3.92048	8.84e-05	0.00221937	PTPRU
ENSG00000112339	839.813	-0.375871	0.13178	-2.85227	0.00434081	0.043419	HBS1L
ENSG00000155744	963.173	-0.37591	0.129753	-2.89713	0.00376591	0.0394128	FAM126B
ENSG00000077312	1113.34	-0.37597	0.117326	-3.20448	0.00135308	0.0186558	SNRPA
ENSG00000159131	2677.53	-0.376295	0.0906286	-4.15205	3.3e-05	0.00101977	GART
ENSG00000099622	1730.97	-0.376336	0.100021	-3.76257	0.000168173	0.00366772	CIRBP
ENSG00000145703	1797.39	-0.37688	0.103342	-3.64691	0.00026541	0.00523058	IQGAP2
ENSG00000073008	2132.98	-0.376945	0.101514	-3.71323	0.000204627	0.00427372	PVR
ENSG00000148840	1701.31	-0.376954	0.106483	-3.54004	0.000400059	0.00726683	PPRC1
ENSG00000114391	9894.16	-0.378011	0.0814394	-4.64162	3.46e-06	0.000158607	RPL24
ENSG00000135446	731.198	-0.378326	0.13491	-2.80428	0.00504284	0.0485607	CDK4
ENSG00000110955	19251.8	-0.378427	0.0700122	-5.40516	6.48e-08	4.47e-06	ATP5F1B
ENSG00000114648	1851.05	-0.378632	0.115125	-3.28888	0.00100588	0.0146732	KLHL18
ENSG00000135372	1518.13	-0.379916	0.104918	-3.62109	0.000293363	0.00567882	NAT10
ENSG00000148334	1445.73	-0.380035	0.122144	-3.11136	0.00186228	0.0237627	PTGES2
ENSG00000170322	898.365	-0.380679	0.130838	-2.90954	0.00361957	0.0383045	NFRKB
ENSG00000051620	999.04	-0.381538	0.125256	-3.04607	0.00231851	0.0278473	HEBP2
ENSG00000106367	936.201	-0.381963	0.125853	-3.035	0.00240536	0.0284818	AP1S1
ENSG00000180198	2075.89	-0.38202	0.0958503	-3.98559	6.73e-05	0.00179233	RCC1
ENSG00000227057	1281.19	-0.38225	0.112343	-3.40253	0.000667648	0.010757	WDR46
ENSG00000155906	1682.47	-0.382317	0.107292	-3.56333	0.000366183	0.00674547	RMND1
ENSG00000105197	2646.35	-0.383329	0.0979469	-3.91364	9.09e-05	0.00225757	TIMM50
ENSG00000168028	40111.1	-0.383556	0.0720686	-5.3221	1.03e-07	6.94e-06	RPSA
ENSG00000135679	2979.35	-0.385333	0.0926118	-4.16074	3.17e-05	0.000987414	MDM2
ENSG00000141401	1192.98	-0.385619	0.114652	-3.36338	0.00076994	0.0119174	IMPA2
ENSG00000096063	1020.06	-0.386896	0.118155	-3.27449	0.00105854	0.015331	SRPK1
ENSG00000197586	1214.39	-0.388184	0.121496	-3.19502	0.0013982	0.0191333	ENTPD6
ENSG00000169057	704.393	-0.3882	0.137401	-2.82531	0.00472352	0.0463268	MECP2
ENSG00000196313	1388.28	-0.389701	0.124876	-3.12071	0.00180417	0.0232628	POM121
ENSG00000112576	1200.84	-0.389804	0.117069	-3.32969	0.000869421	0.0130841	CCND3
ENSG00000146701	5580.09	-0.390036	0.0799783	-4.87677	1.08e-06	5.61e-05	MDH2
ENSG00000141759	1260.44	-0.39028	0.11167	-3.49494	0.000474162	0.00828619	TXNL4A
ENSG00000108091	916.199	-0.390725	0.130347	-2.99758	0.00272133	0.0314381	CCDC6
ENSG00000198258	705.534	-0.391125	0.137124	-2.85235	0.00433979	0.043419	UBL5
ENSG00000137309	17213.8	-0.391154	0.0816409	-4.79115	1.66e-06	8.31e-05	HMGA1
ENSG00000107404	1100.28	-0.391161	0.125995	-3.10458	0.00190547	0.0241428	DVL1
ENSG00000108298	15208.4	-0.391494	0.0715712	-5.46999	4.5e-08	3.22e-06	RPL19
ENSG00000188647	4587.02	-0.391978	0.104665	-3.74506	0.000180349	0.00385713	PTAR1
ENSG00000197043	2032.32	-0.392321	0.108662	-3.61047	0.000305638	0.00585659	ANXA6
ENSG00000104529	1462.39	-0.393592	0.126549	-3.1102	0.00186962	0.0237919	EEF1D
ENSG00000159111	1041.86	-0.394235	0.117896	-3.34393	0.000826	0.0125605	MRPL10
ENSG00000182899	5067.75	-0.39427	0.083388	-4.72814	2.27e-06	0.000108468	RPL35A
ENSG00000197756	6229.75	-0.3951	0.0915645	-4.31499	1.6e-05	0.000559904	RPL37A
ENSG00000136010	1148.81	-0.395824	0.116887	-3.38638	0.000708201	0.0112329	ALDH1L2
ENSG00000135940	2156.95	-0.395866	0.100661	-3.93267	8.4e-05	0.00212176	COX5B
ENSG00000088205	2139.06	-0.395972	0.114191	-3.46764	0.000525043	0.00896019	DDX18
ENSG00000264364	1646.16	-0.395996	0.101414	-3.90473	9.43e-05	0.00232927	DYNLL2
ENSG00000089009	17571.4	-0.39672	0.0710573	-5.5831	2.36e-08	1.87e-06	RPL6
ENSG00000127837	1372.22	-0.397218	0.113753	-3.49194	0.000479523	0.00831223	AAMP
ENSG00000122406	16009.2	-0.397236	0.0837353	-4.74395	2.1e-06	0.00010106	RPL5
ENSG00000052749	1517.37	-0.397426	0.117186	-3.3914	0.000695369	0.0111091	RRP12
ENSG00000115275	1460.38	-0.397539	0.109811	-3.62022	0.000294357	0.00568976	MOGS
ENSG00000204394	3108.57	-0.398953	0.093897	-4.24883	2.15e-05	0.000717731	VARS1
ENSG00000175756	1904.07	-0.40052	0.114496	-3.49811	0.000468575	0.00821866	AURKAIP1
ENSG00000233276	1770.86	-0.401323	0.106479	-3.76902	0.000163889	0.00359795	GPX1
ENSG00000142546	630.991	-0.401338	0.141959	-2.82715	0.00469647	0.0461982	NOSIP
ENSG00000185219	770.538	-0.402045	0.137347	-2.92721	0.00342014	0.0369295	ZNF445
ENSG00000126254	1266.05	-0.403129	0.117467	-3.43184	0.000599497	0.00993666	RBM42
ENSG00000141867	1880.73	-0.403705	0.107421	-3.75814	0.000171178	0.00370886	BRD4
ENSG00000288701	6355.56	-0.403772	0.103631	-3.89626	9.77e-05	0.00239437	PRRC2B
ENSG00000071859	1443.48	-0.404371	0.113683	-3.55701	0.000375093	0.00689366	FAM50A
ENSG00000224470	823.67	-0.404415	0.132122	-3.06093	0.00220651	0.0269381	ATXN1L
ENSG00000109475	5812.59	-0.404492	0.0998686	-4.05024	5.12e-05	0.00141934	RPL34
ENSG00000133028	1380.42	-0.404924	0.109442	-3.69988	0.000215699	0.00444817	SCO1
ENSG00000183530	1378.28	-0.40658	0.108735	-3.73916	0.000184633	0.00393501	PRR14L
ENSG00000198538	829.505	-0.407375	0.130654	-3.11798	0.00182095	0.0234425	ZNF28
ENSG00000165271	1973.13	-0.407662	0.0969171	-4.2063	2.6e-05	0.000839527	NOL6
ENSG00000034510	2334.7	-0.407834	0.105385	-3.86994	0.000108861	0.00261029	TMSB10
ENSG00000175390	3752.65	-0.408263	0.0834726	-4.89097	1e-06	5.32e-05	EIF3F
ENSG00000182004	742.349	-0.408837	0.139514	-2.93045	0.00338475	0.0366896	SNRPE
ENSG00000088247	8272.33	-0.409796	0.099157	-4.1328	3.58e-05	0.00108001	KHSRP
ENSG00000112742	832.641	-0.410362	0.143711	-2.85547	0.00429726	0.0432663	TTK
ENSG00000179950	2487.94	-0.410819	0.0934377	-4.39671	1.1e-05	0.000422174	PUF60
ENSG00000115355	657.546	-0.411055	0.143117	-2.87216	0.00407679	0.0418094	CCDC88A
ENSG00000270170	669.361	-0.411309	0.138772	-2.96393	0.00303742	0.0341433	NCBP2AS2
ENSG00000103319	703.886	-0.411561	0.144194	-2.85422	0.00431423	0.0433093	EEF2K
ENSG00000165283	2764.73	-0.412855	0.0895422	-4.61074	4.01e-06	0.000178541	STOML2
ENSG00000184009	31337.7	-0.413118	0.0682038	-6.05711	1.39e-09	1.6e-07	ACTG1
ENSG00000126773	656.24	-0.413639	0.146959	-2.81465	0.00488306	0.0475044	PCNX4
ENSG00000092847	2954.58	-0.413788	0.0971685	-4.25846	2.06e-05	0.000692748	AGO1
ENSG00000070614	2405.3	-0.414501	0.105296	-3.93654	8.27e-05	0.00209919	NDST1
ENSG00000178605	767.18	-0.414921	0.138421	-2.99753	0.00272179	0.0314381	GTPBP6
ENSG00000126602	1828.05	-0.415074	0.107203	-3.87184	0.000108018	0.00259479	TRAP1
ENSG00000132507	2665.19	-0.416046	0.0908862	-4.57766	4.7e-06	0.000201758	EIF5A
ENSG00000106266	2258.71	-0.416224	0.108785	-3.82612	0.000130177	0.00301698	SNX8
ENSG00000111845	644.753	-0.416979	0.140931	-2.95874	0.00308895	0.0344777	PAK1IP1
ENSG00000085721	1317.63	-0.417873	0.120577	-3.46561	0.000529026	0.00900498	RRN3
ENSG00000100316	35320.1	-0.418026	0.0688519	-6.07138	1.27e-09	1.49e-07	RPL3
ENSG00000183207	1701.4	-0.418677	0.105946	-3.9518	7.76e-05	0.00198943	RUVBL2
ENSG00000138376	1527.51	-0.418677	0.107964	-3.87792	0.000105354	0.00254925	BARD1
ENSG00000087088	1395.3	-0.419282	0.124973	-3.35499	0.000793691	0.0122092	BAX
ENSG00000163931	6520.59	-0.419708	0.083631	-5.01857	5.21e-07	3e-05	TKT
ENSG00000237190	748.325	-0.419933	0.132668	-3.16529	0.00154928	0.0205668	CDKN2AIPNL
ENSG00000137818	17153.1	-0.420563	0.0803965	-5.23111	1.68e-07	1.06e-05	RPLP1
ENSG00000184428	1682.91	-0.421819	0.111689	-3.77674	0.000158892	0.00352327	TOP1MT
ENSG00000149273	23123.4	-0.422517	0.0705143	-5.99193	2.07e-09	2.19e-07	RPS3
ENSG00000100296	1745.57	-0.422575	0.106857	-3.95459	7.67e-05	0.00197778	THOC5
ENSG00000136167	8344.13	-0.422633	0.0757064	-5.58253	2.37e-08	1.87e-06	LCP1
ENSG00000143321	2027.66	-0.422764	0.1058	-3.99587	6.45e-05	0.00172665	HDGF
ENSG00000121671	642.639	-0.423399	0.141509	-2.99204	0.00277124	0.0318161	CRY2
ENSG00000130338	943.341	-0.424482	0.13185	-3.21943	0.00128446	0.0179283	TULP4
ENSG00000007402	1408.29	-0.424669	0.108355	-3.91923	8.88e-05	0.00222247	CACNA2D2
ENSG00000108106	3444.22	-0.425729	0.0962027	-4.42533	9.63e-06	0.000376649	UBE2S
ENSG00000165724	629.608	-0.425974	0.150883	-2.82321	0.00475454	0.0465031	ZMYND19
ENSG00000138772	822.626	-0.426784	0.138817	-3.07443	0.00210906	0.026015	ANXA3
ENSG00000125970	1746.7	-0.426978	0.106356	-4.01463	5.95e-05	0.00160468	RALY
ENSG00000139514	708.784	-0.427221	0.135247	-3.15883	0.00158403	0.0209833	SLC7A1
ENSG00000130312	865.794	-0.427984	0.127861	-3.34727	0.000816118	0.0124245	MRPL34
ENSG00000104980	1366.09	-0.428116	0.123089	-3.47809	0.000505004	0.00868529	TIMM44
ENSG00000087269	576.561	-0.428668	0.146274	-2.93058	0.00338334	0.0366896	NOP14
ENSG00000132382	2386.62	-0.428926	0.104741	-4.0951	4.22e-05	0.00122176	MYBBP1A
ENSG00000160208	1693.26	-0.42948	0.10563	-4.06588	4.79e-05	0.00135	RRP1B
ENSG00000100216	1256.74	-0.430131	0.111075	-3.87245	0.000107749	0.00259301	TOMM22
ENSG00000119285	1704.22	-0.430292	0.105667	-4.07216	4.66e-05	0.00132824	HEATR1
ENSG00000101346	975.495	-0.430391	0.120558	-3.56999	0.000356996	0.00662065	POFUT1
ENSG00000250479	856.457	-0.43077	0.12632	-3.41015	0.00064928	0.0105379	CHCHD10
ENSG00000237550	1252.51	-0.430902	0.12186	-3.53605	0.000406162	0.00735753	ENSG00000237550
ENSG00000167526	23035.8	-0.431359	0.0772938	-5.58077	2.39e-08	1.87e-06	RPL13
ENSG00000033327	618.641	-0.431624	0.150963	-2.85915	0.0042478	0.042924	GAB2
ENSG00000144713	9889.8	-0.431938	0.0731143	-5.90771	3.47e-09	3.46e-07	RPL32
ENSG00000042753	1578.42	-0.431953	0.105479	-4.09514	4.22e-05	0.00122176	AP2S1
ENSG00000215021	11640.3	-0.43215	0.0753373	-5.7362	9.68e-09	8.56e-07	PHB2
ENSG00000148300	771.216	-0.432562	0.142105	-3.04395	0.00233491	0.0279408	REXO4
ENSG00000129250	1955.51	-0.432976	0.117556	-3.68316	0.000230359	0.00468492	KIF1C
ENSG00000167792	3452.01	-0.433291	0.0969261	-4.47032	7.81e-06	0.000313825	NDUFV1
ENSG00000160293	2906.19	-0.433567	0.102568	-4.22713	2.37e-05	0.000782681	VAV2
ENSG00000103495	1007.36	-0.435009	0.13808	-3.15042	0.00163035	0.0215372	MAZ
ENSG00000111639	1042.32	-0.435858	0.117712	-3.70276	0.000213267	0.00442555	MRPL51
ENSG00000099800	1605.8	-0.436008	0.110604	-3.94207	8.08e-05	0.00206387	TIMM13
ENSG00000060688	647.766	-0.436569	0.142394	-3.06593	0.00216991	0.0265925	SNRNP40
ENSG00000084652	1226.36	-0.436917	0.124343	-3.51381	0.000441721	0.00783637	TXLNA
ENSG00000214022	548.119	-0.436986	0.153103	-2.8542	0.0043146	0.0433093	REPIN1
ENSG00000175792	1024.14	-0.437336	0.119056	-3.67336	0.00023938	0.00482326	RUVBL1
ENSG00000160131	1371.25	-0.437609	0.123523	-3.54274	0.000395991	0.00722261	VMA21
ENSG00000105640	13463.5	-0.437778	0.0726487	-6.02596	1.68e-09	1.87e-07	RPL18A
ENSG00000130811	1998.01	-0.438771	0.0985957	-4.4502	8.58e-06	0.00034264	EIF3G
ENSG00000179115	1523.37	-0.43899	0.112634	-3.89749	9.72e-05	0.0023867	FARSA
ENSG00000108591	517.077	-0.439184	0.155889	-2.81729	0.00484302	0.0471847	DRG2
ENSG00000167747	1615.18	-0.439216	0.110527	-3.97384	7.07e-05	0.00186388	C19orf48
ENSG00000174748	16685.9	-0.440015	0.0699163	-6.29346	3.1e-10	4.24e-08	RPL15
ENSG00000105372	14268.4	-0.440398	0.0838471	-5.25239	1.5e-07	9.66e-06	RPS19
ENSG00000081059	578.647	-0.441158	0.151602	-2.90996	0.00361471	0.0382836	TCF7
ENSG00000063046	8415.05	-0.442511	0.0787072	-5.62225	1.88e-08	1.56e-06	EIF4B
ENSG00000070770	750.202	-0.443135	0.133086	-3.32968	0.000869455	0.0130841	CSNK2A2
ENSG00000173457	2385.34	-0.444794	0.11184	-3.97706	6.98e-05	0.00184302	PPP1R14B
ENSG00000142002	1186.97	-0.444893	0.124141	-3.58377	0.000338672	0.00634292	DPP9
ENSG00000007376	1138.33	-0.44548	0.129649	-3.43603	0.000590297	0.00980869	RPUSD1
ENSG00000099624	2318.65	-0.446157	0.108121	-4.12646	3.68e-05	0.00110018	ATP5F1D
ENSG00000171316	596.987	-0.446408	0.149566	-2.98469	0.00283864	0.0323649	CHD7
ENSG00000239306	1916.58	-0.446459	0.109529	-4.07617	4.58e-05	0.00130841	RBM14
ENSG00000205476	738.926	-0.44671	0.158735	-2.81418	0.00489016	0.0475044	CCDC85C
ENSG00000105202	2640.1	-0.447272	0.0937378	-4.77152	1.83e-06	8.98e-05	FBL
ENSG00000105447	1077.66	-0.447423	0.116405	-3.84368	0.000121204	0.0028386	GRWD1
ENSG00000154127	579.21	-0.447857	0.146851	-3.04974	0.00229039	0.0275845	UBASH3B
ENSG00000198482	484.4	-0.44799	0.159189	-2.81421	0.00488975	0.0475044	ZNF808
ENSG00000143816	862.401	-0.449201	0.134893	-3.33005	0.000868307	0.0130841	WNT9A
ENSG00000170445	1236.46	-0.449603	0.11752	-3.82576	0.000130372	0.00301698	HARS1
ENSG00000173889	504.73	-0.450033	0.155439	-2.89524	0.00378866	0.0395884	PHC3
ENSG00000055118	669.889	-0.450538	0.141526	-3.18343	0.00145544	0.0196129	KCNH2
ENSG00000139343	689.111	-0.450583	0.147969	-3.04512	0.00232588	0.0278853	SNRPF
ENSG00000183579	670.426	-0.450589	0.148822	-3.02771	0.00246416	0.0290499	ZNRF3
ENSG00000187051	614.529	-0.45081	0.159649	-2.82376	0.00474635	0.046482	RPS19BP1
ENSG00000135837	744.21	-0.451759	0.1369	-3.29991	0.000967151	0.0142494	CEP350
ENSG00000107223	1298.63	-0.453285	0.125841	-3.60203	0.000315736	0.00600669	EDF1
ENSG00000173145	796.585	-0.453581	0.137307	-3.30342	0.000955141	0.0141195	NOC3L
ENSG00000126432	1983.68	-0.453956	0.105295	-4.31129	1.62e-05	0.000566348	PRDX5
ENSG00000146247	1665.15	-0.454353	0.111827	-4.06301	4.84e-05	0.00136385	PHIP
ENSG00000185963	944.738	-0.454956	0.122761	-3.70603	0.00021053	0.00437559	BICD2
ENSG00000185088	648.909	-0.455502	0.147732	-3.0833	0.00204721	0.0253762	RPS27L
ENSG00000168495	497.148	-0.456382	0.15789	-2.8905	0.00384634	0.0400648	POLR3D
ENSG00000091127	820.61	-0.456793	0.135639	-3.3677	0.000757976	0.0118105	PUS7
ENSG00000181588	1075.66	-0.457038	0.12124	-3.76969	0.000163453	0.00359795	MEX3D
ENSG00000065183	1008.24	-0.457401	0.120728	-3.78867	0.000151453	0.00340385	WDR3
ENSG00000157350	895.916	-0.457709	0.13194	-3.46907	0.00052226	0.00893677	ST3GAL2
ENSG00000164284	1221.8	-0.458118	0.121117	-3.78244	0.0001553	0.00346681	GRPEL2
ENSG00000111669	18688.7	-0.45943	0.0766859	-5.99107	2.08e-09	2.19e-07	TPI1
ENSG00000136877	662.67	-0.460775	0.14222	-3.23987	0.00119582	0.0168508	FPGS
ENSG00000130159	593.672	-0.461568	0.156614	-2.94718	0.0032069	0.0354068	ECSIT
ENSG00000117000	482.261	-0.462123	0.157266	-2.93848	0.00329823	0.0360424	RLF
ENSG00000085872	1046.86	-0.462247	0.122813	-3.76384	0.000167327	0.00365527	CHERP
ENSG00000139645	647.813	-0.463022	0.141171	-3.27986	0.00103857	0.0150673	ANKRD52
ENSG00000167977	611.187	-0.464103	0.149666	-3.10092	0.00192921	0.0243632	KCTD5
ENSG00000160877	3852.16	-0.464106	0.0954014	-4.86478	1.15e-06	5.91e-05	NACC1
ENSG00000160072	5713.16	-0.465055	0.0909755	-5.11187	3.19e-07	1.94e-05	ATAD3B
ENSG00000125652	1096.24	-0.4666	0.116684	-3.99883	6.37e-05	0.00170867	ALKBH7
ENSG00000148843	2752.68	-0.466983	0.0959715	-4.86586	1.14e-06	5.9e-05	PDCD11
ENSG00000099817	2203.38	-0.468589	0.101542	-4.61471	3.94e-06	0.00017754	POLR2E
ENSG00000115840	650.219	-0.468648	0.140747	-3.32972	0.000869342	0.0130841	SLC25A12
ENSG00000265992	3993.21	-0.469099	0.0896673	-5.23156	1.68e-07	1.06e-05	ESRG
ENSG00000105254	910.231	-0.469732	0.129952	-3.61465	0.000300751	0.00579646	TBCB
ENSG00000117643	2159.87	-0.470995	0.0994119	-4.73781	2.16e-06	0.000103795	MAN1C1
ENSG00000183605	566.155	-0.472489	0.147949	-3.19358	0.00140519	0.0191893	SFXN4
ENSG00000159217	1875.11	-0.472731	0.119333	-3.96144	7.45e-05	0.0019332	IGF2BP1
ENSG00000174444	34153.6	-0.473461	0.0729007	-6.4946	8.33e-11	1.23e-08	RPL4
ENSG00000278259	1507.37	-0.473855	0.108914	-4.35074	1.36e-05	0.000492902	MYO19
ENSG00000163808	567.408	-0.473998	0.157134	-3.01653	0.0025569	0.0298718	KIF15
ENSG00000108592	1665.95	-0.474561	0.102224	-4.64234	3.44e-06	0.000158606	FTSJ3
ENSG00000130119	799.605	-0.474775	0.148126	-3.2052	0.00134968	0.0186425	GNL3L
ENSG00000115268	9921.59	-0.475809	0.0783784	-6.07067	1.27e-09	1.49e-07	RPS15
ENSG00000197785	1422.19	-0.477198	0.116081	-4.1109	3.94e-05	0.00116653	ATAD3A
ENSG00000261236	1618.18	-0.477526	0.116369	-4.10354	4.07e-05	0.001191	BOP1
ENSG00000148303	18620.6	-0.477802	0.0704647	-6.78073	1.2e-11	1.96e-09	RPL7A
ENSG00000234741	4225.72	-0.478388	0.0925989	-5.16623	2.39e-07	1.49e-05	GAS5
ENSG00000111674	2243.46	-0.479401	0.0973929	-4.92234	8.55e-07	4.67e-05	ENO2
ENSG00000063245	2103.39	-0.479401	0.108944	-4.40046	1.08e-05	0.00041639	EPN1
ENSG00000145293	788.878	-0.479665	0.141804	-3.38258	0.000718079	0.0113489	ENOPH1
ENSG00000120800	1322.82	-0.479834	0.108903	-4.40607	1.05e-05	0.000406943	UTP20
ENSG00000115944	906.576	-0.48167	0.127085	-3.79013	0.000150568	0.0033897	COX7A2L
ENSG00000131148	602.952	-0.481844	0.148387	-3.24721	0.00116541	0.0165631	EMC8
ENSG00000204386	725.106	-0.482604	0.142927	-3.37658	0.000733925	0.0115306	NEU1
ENSG00000058600	1027.77	-0.483437	0.119861	-4.0333	5.5e-05	0.00150679	POLR3E
ENSG00000166582	527.744	-0.484491	0.161562	-2.9988	0.00271049	0.0313622	CENPV
ENSG00000099795	1789.52	-0.485136	0.105924	-4.58006	4.65e-06	0.000200126	NDUFB7
ENSG00000116922	532.784	-0.485504	0.156911	-3.09413	0.00197392	0.0247628	C1orf109
ENSG00000112787	2458.27	-0.48585	0.101515	-4.78599	1.7e-06	8.45e-05	FBRSL1
ENSG00000117525	757.771	-0.485861	0.137819	-3.52537	0.000422892	0.00759535	F3
ENSG00000052723	1065.67	-0.488088	0.125857	-3.87811	0.000105273	0.00254925	SIKE1
ENSG00000171425	643.183	-0.488367	0.141009	-3.46337	0.000533458	0.00905718	ZNF581
ENSG00000065268	728.483	-0.48837	0.139537	-3.49992	0.000465395	0.0081954	WDR18
ENSG00000130734	568.112	-0.489346	0.147601	-3.31532	0.000915379	0.0136564	ATG4D
ENSG00000104731	784.911	-0.489444	0.132564	-3.69213	0.000222387	0.0045523	KLHDC4
ENSG00000125630	1153.32	-0.490829	0.114319	-4.29352	1.76e-05	0.000607048	POLR1B
ENSG00000174307	1116.5	-0.491728	0.122711	-4.0072	6.14e-05	0.00165263	PHLDA3
ENSG00000166441	10515.8	-0.492075	0.0724007	-6.79655	1.07e-11	1.8e-09	RPL27A
ENSG00000100348	1049.04	-0.494527	0.117244	-4.21792	2.47e-05	0.000809264	TXN2
ENSG00000198918	4082.98	-0.495826	0.0883425	-5.61254	1.99e-08	1.63e-06	RPL39
ENSG00000052795	547.565	-0.495847	0.150225	-3.3007	0.000964456	0.0142255	FNIP2
ENSG00000162775	725.416	-0.498186	0.133841	-3.72222	0.000197479	0.00415647	RBM15
ENSG00000149792	921.087	-0.498349	0.126001	-3.95513	7.65e-05	0.00197721	MRPL49
ENSG00000084092	1104.36	-0.498594	0.118045	-4.22377	2.4e-05	0.000790513	NOA1
ENSG00000236552	454.242	-0.49897	0.170561	-2.92546	0.00343944	0.0370186	RPL13AP5
ENSG00000161513	528.89	-0.499627	0.167988	-2.97417	0.0029378	0.0332382	FDXR
ENSG00000054148	591.678	-0.500634	0.159509	-3.1386	0.00169757	0.0222209	PHPT1
ENSG00000281398	1470.56	-0.500732	0.117377	-4.26601	1.99e-05	0.000676614	SNHG4
ENSG00000108561	5158.67	-0.501656	0.0806391	-6.221	4.94e-10	6.42e-08	C1QBP
ENSG00000269893	537.145	-0.502409	0.153993	-3.26255	0.00110414	0.0158351	SNHG8
ENSG00000146733	464.364	-0.502678	0.160712	-3.12781	0.00176112	0.0228945	PSPH
ENSG00000172009	1690.2	-0.50496	0.109404	-4.61556	3.92e-06	0.000177416	THOP1
ENSG00000176619	4728.94	-0.506077	0.0953718	-5.30636	1.12e-07	7.51e-06	LMNB2
ENSG00000124172	592.333	-0.507472	0.158998	-3.19169	0.00141441	0.0192558	ATP5F1E
ENSG00000158825	504.882	-0.507615	0.159964	-3.1733	0.00150716	0.0201056	CDA
ENSG00000103363	1317	-0.507666	0.116774	-4.34742	1.38e-05	0.000496704	ELOB
ENSG00000067057	1858.26	-0.508333	0.112701	-4.51046	6.47e-06	0.000268887	PFKP
ENSG00000145220	630.902	-0.508672	0.145392	-3.49864	0.000467643	0.00821318	LYAR
ENSG00000072506	663.728	-0.508679	0.139229	-3.65354	0.000258653	0.005119	HSD17B10
ENSG00000214253	423.072	-0.510425	0.17466	-2.92239	0.00347351	0.0371741	FIS1
ENSG00000179041	644.295	-0.511004	0.163575	-3.12397	0.0017843	0.0231279	RRS1
ENSG00000187605	441.376	-0.51315	0.164354	-3.12223	0.00179486	0.023242	TET3
ENSG00000006704	342.442	-0.513474	0.183038	-2.80529	0.0050271	0.0484795	GTF2IRD1
ENSG00000198356	505.935	-0.515002	0.15888	-3.24146	0.00118921	0.0168154	GET3
ENSG00000133316	471.03	-0.516025	0.16478	-3.13159	0.00173861	0.0226686	WDR74
ENSG00000128973	788.579	-0.516729	0.138959	-3.71857	0.000200351	0.00419693	CLN6
ENSG00000065802	533.737	-0.516806	0.151128	-3.41966	0.000626988	0.0103022	ASB1
ENSG00000083844	362.653	-0.516994	0.177917	-2.90581	0.00366302	0.0385796	ZNF264
ENSG00000050344	755.943	-0.517082	0.132916	-3.89029	0.000100123	0.00244499	NFE2L3
ENSG00000101236	783.304	-0.518105	0.133038	-3.89443	9.84e-05	0.00240807	RNF24
ENSG00000119559	628.057	-0.518766	0.151762	-3.41828	0.000630175	0.0103099	C19orf25
ENSG00000137054	480.03	-0.519099	0.162892	-3.18677	0.0014387	0.0194467	POLR1E
ENSG00000198042	516.375	-0.519274	0.155966	-3.32941	0.0008703	0.0130841	MAK16
ENSG00000177105	426.249	-0.52094	0.168141	-3.09822	0.00194685	0.0245392	RHOG
ENSG00000150990	1216.27	-0.52133	0.117208	-4.44789	8.67e-06	0.00034354	DHX37
ENSG00000172366	726.113	-0.522186	0.138162	-3.77953	0.000157126	0.0034958	MCRIP2
ENSG00000135069	2582.37	-0.522737	0.0978561	-5.34189	9.2e-08	6.29e-06	PSAT1
ENSG00000177600	8135.98	-0.523159	0.0816418	-6.40798	1.47e-10	2.13e-08	RPLP2
ENSG00000196236	915.589	-0.523455	0.124499	-4.20449	2.62e-05	0.000842478	XPNPEP3
ENSG00000144524	598.219	-0.524179	0.150554	-3.48167	0.000498291	0.00859211	COPS7B
ENSG00000136463	472.453	-0.524182	0.172452	-3.03959	0.00236903	0.028224	TACO1
ENSG00000103356	1180.05	-0.525887	0.121869	-4.31518	1.59e-05	0.000559904	EARS2
ENSG00000125352	372.709	-0.526015	0.181337	-2.90075	0.00372265	0.0390834	RNF113A
ENSG00000177192	1243.93	-0.526802	0.114177	-4.61393	3.95e-06	0.00017761	PUS1
ENSG00000261609	644.076	-0.527062	0.143552	-3.67159	0.000241049	0.00483814	GAN
ENSG00000162244	12596.2	-0.52758	0.100122	-5.26936	1.37e-07	8.9e-06	RPL29
ENSG00000178035	4705.78	-0.531584	0.0805011	-6.60344	4.02e-11	6.34e-09	IMPDH2
ENSG00000184992	395.399	-0.531785	0.175016	-3.03849	0.00237768	0.0283017	BRI3BP
ENSG00000129911	718.331	-0.531802	0.144348	-3.68417	0.000229451	0.00467361	KLF16
ENSG00000007080	1283.69	-0.533097	0.127344	-4.18628	2.84e-05	0.000897398	CCDC124
ENSG00000120254	2243.77	-0.537359	0.0958677	-5.60521	2.08e-08	1.69e-06	MTHFD1L
ENSG00000197958	13451.5	-0.538005	0.0729023	-7.37981	1.59e-13	3.39e-11	RPL12
ENSG00000086504	720.182	-0.539595	0.139688	-3.86286	0.000112067	0.00267268	MRPL28
ENSG00000125901	1194.8	-0.539918	0.132776	-4.06638	4.77e-05	0.00135	MRPS26
ENSG00000169188	459.484	-0.5402	0.172593	-3.1299	0.00174863	0.0227769	APEX2
ENSG00000156011	351.375	-0.540863	0.180208	-3.00133	0.00268801	0.0311565	PSD3
ENSG00000100522	994.8	-0.541689	0.129231	-4.19163	2.77e-05	0.000880677	GNPNAT1
ENSG00000164070	386.361	-0.541716	0.174512	-3.10417	0.00190812	0.0241428	HSPA4L
ENSG00000142655	377.843	-0.541774	0.175021	-3.09548	0.00196492	0.0246731	PEX14
ENSG00000103126	794.661	-0.542524	0.129633	-4.18508	2.85e-05	0.000899987	AXIN1
ENSG00000133243	588.424	-0.54288	0.163577	-3.3188	0.000904059	0.0135303	BTBD2
ENSG00000267041	635.319	-0.54385	0.151458	-3.59077	0.000329704	0.00622774	ZNF850
ENSG00000106244	1347.53	-0.54403	0.1202	-4.52603	6.01e-06	0.000252264	PDAP1
ENSG00000167641	391.254	-0.547021	0.187281	-2.92085	0.0034908	0.037329	PPP1R14A
ENSG00000083845	12457.9	-0.547671	0.0726995	-7.53335	4.95e-14	1.19e-11	RPS5
ENSG00000103549	741.68	-0.549217	0.170929	-3.21313	0.00131295	0.0182111	RNF40
ENSG00000175550	571.793	-0.54964	0.147724	-3.72074	0.000198644	0.00416774	DRAP1
ENSG00000176974	2523.76	-0.549958	0.0959374	-5.73246	9.9e-09	8.69e-07	SHMT1
ENSG00000155465	1767.95	-0.551304	0.100799	-5.46933	4.52e-08	3.22e-06	SLC7A7
ENSG00000247077	1299.49	-0.551477	0.112795	-4.88917	1.01e-06	5.35e-05	PGAM5
ENSG00000177370	487.671	-0.551878	0.166696	-3.31068	0.000930703	0.0138509	TIMM22
ENSG00000123144	789.858	-0.553875	0.134159	-4.12851	3.65e-05	0.0010929	TRIR
ENSG00000125835	2320.42	-0.558271	0.0960763	-5.8107	6.22e-09	5.73e-07	SNRPB
ENSG00000175467	920.095	-0.559208	0.127468	-4.38703	1.15e-05	0.000431641	SART1
ENSG00000142534	9530.79	-0.560974	0.0755424	-7.42595	1.12e-13	2.58e-11	RPS11
ENSG00000110274	369.693	-0.561483	0.184268	-3.0471	0.00231058	0.0277773	CEP164
ENSG00000136718	1447.26	-0.56158	0.106985	-5.24916	1.53e-07	9.79e-06	IMP4
ENSG00000167515	480.099	-0.562996	0.16599	-3.39175	0.000694465	0.0111081	TRAPPC2L
ENSG00000104356	377.897	-0.566184	0.176783	-3.2027	0.00136145	0.0187374	POP1
ENSG00000167513	2921.25	-0.566485	0.112173	-5.05008	4.42e-07	2.59e-05	CDT1
ENSG00000013503	333.292	-0.571061	0.191501	-2.98203	0.00286347	0.03262	POLR3B
ENSG00000180448	1237.02	-0.571566	0.116492	-4.9065	9.27e-07	5.02e-05	ARHGAP45
ENSG00000155629	300.174	-0.571917	0.199822	-2.86213	0.00420806	0.042725	PIK3AP1
ENSG00000161016	30387.2	-0.574151	0.075297	-7.62516	2.44e-14	6.22e-12	RPL8
ENSG00000068366	845.058	-0.578154	0.151894	-3.80631	0.000141058	0.00324085	ACSL4
ENSG00000132361	4949.51	-0.579832	0.0972756	-5.96071	2.51e-09	2.6e-07	CLUH
ENSG00000112992	1789.06	-0.580093	0.0995997	-5.82424	5.74e-09	5.32e-07	NNT
ENSG00000164167	335.476	-0.581686	0.205673	-2.82821	0.00468088	0.0461132	LSM6
ENSG00000275464	380.28	-0.583193	0.179747	-3.24452	0.00117649	0.0166848	ENSG00000275464
ENSG00000198860	368.015	-0.585522	0.182552	-3.20743	0.00133927	0.0185179	TSEN15
ENSG00000118046	1481.93	-0.58902	0.129635	-4.54369	5.53e-06	0.000234176	STK11
ENSG00000231811	373.051	-0.591407	0.187988	-3.14597	0.00165534	0.0217541	ENSG00000231811
ENSG00000117395	1095.89	-0.592512	0.118641	-4.99416	5.91e-07	3.39e-05	EBNA1BP2
ENSG00000114767	751.636	-0.594329	0.142698	-4.16495	3.11e-05	0.000971638	RRP9
ENSG00000186603	705.474	-0.594616	0.157202	-3.7825	0.00015526	0.00346681	HPDL
ENSG00000171345	930.657	-0.594692	0.14423	-4.12322	3.74e-05	0.00111329	KRT19
ENSG00000214517	251.073	-0.59505	0.210974	-2.82049	0.00479502	0.0467858	PPME1
ENSG00000278811	673.231	-0.598457	0.140249	-4.2671	1.98e-05	0.000676148	LINC00624
ENSG00000151835	1020	-0.598613	0.133558	-4.48205	7.39e-06	0.000300216	SACS
ENSG00000177106	665.504	-0.600995	0.146324	-4.10728	4e-05	0.00117708	EPS8L2
ENSG00000125741	447.949	-0.601675	0.162752	-3.69687	0.000218271	0.00448725	OPA3
ENSG00000101444	4321.51	-0.60181	0.0825951	-7.28628	3.19e-13	6.4e-11	AHCY
ENSG00000149115	649.059	-0.604302	0.158829	-3.80474	0.000141951	0.00325091	TNKS1BP1
ENSG00000101109	562.37	-0.607362	0.157455	-3.85737	0.000114614	0.0027192	STK4
ENSG00000073536	672.842	-0.607786	0.140576	-4.32354	1.54e-05	0.000542933	NLE1
ENSG00000160193	840.11	-0.608672	0.132595	-4.59045	4.42e-06	0.000193558	WDR4
ENSG00000094916	987.106	-0.609889	0.11998	-5.08326	3.71e-07	2.2e-05	CBX5
ENSG00000248593	347.916	-0.611411	0.184749	-3.30941	0.000934932	0.0138826	DSTNP2
ENSG00000070814	4790.97	-0.611567	0.0986555	-6.19902	5.68e-10	7.18e-08	TCOF1
ENSG00000100814	1358.66	-0.61214	0.119287	-5.13167	2.87e-07	1.76e-05	CCNB1IP1
ENSG00000186193	1610.85	-0.615423	0.125779	-4.89289	9.94e-07	5.31e-05	SAPCD2
ENSG00000168005	633.392	-0.618705	0.146308	-4.22878	2.35e-05	0.000778908	SPINDOC
ENSG00000130332	707.054	-0.619603	0.153167	-4.04527	5.23e-05	0.00144677	LSM7
ENSG00000169976	1309.33	-0.623068	0.113427	-5.49312	3.95e-08	2.88e-06	SF3B5
ENSG00000242950	930.13	-0.623115	0.122573	-5.08362	3.7e-07	2.2e-05	ERVW-1
ENSG00000146410	224.187	-0.625209	0.221771	-2.81917	0.00481482	0.0469445	MTFR2
ENSG00000118418	382.086	-0.627161	0.202023	-3.1044	0.00190666	0.0241428	HMGN3
ENSG00000126088	711.749	-0.628405	0.146009	-4.30388	1.68e-05	0.000582583	UROD
ENSG00000141026	442.028	-0.629876	0.169057	-3.72582	0.00019468	0.0041106	MED9
ENSG00000165588	506.126	-0.630542	0.159322	-3.95765	7.57e-05	0.00196028	OTX2
ENSG00000136933	328.62	-0.630676	0.189355	-3.33066	0.000866398	0.0130841	RABEPK
ENSG00000126070	252.391	-0.632568	0.213835	-2.95821	0.0030943	0.0344793	AGO3
ENSG00000107262	648.16	-0.63728	0.14212	-4.48409	7.32e-06	0.000298762	BAG1
ENSG00000156269	213.273	-0.637696	0.227764	-2.7998	0.00511336	0.0490616	NAA11
ENSG00000181026	2453.36	-0.640611	0.0938014	-6.82944	8.52e-12	1.45e-09	AEN
ENSG00000118181	5201.65	-0.641308	0.0839038	-7.64337	2.12e-14	5.5e-12	RPS25
ENSG00000182154	1201.47	-0.641511	0.116582	-5.50265	3.74e-08	2.76e-06	MRPL41
ENSG00000156574	693.23	-0.642929	0.136953	-4.69453	2.67e-06	0.000125205	NODAL
ENSG00000176485	829.32	-0.645056	0.127777	-5.04829	4.46e-07	2.6e-05	PLAAT3
ENSG00000105373	4142.8	-0.646506	0.099985	-6.46603	1.01e-10	1.47e-08	NOP53
ENSG00000204220	486.56	-0.647652	0.179311	-3.6119	0.000303965	0.00583295	PFDN6
ENSG00000172667	491.339	-0.649905	0.17821	-3.64685	0.000265474	0.00523058	ZMAT3
ENSG00000142541	32611.2	-0.650327	0.0688021	-9.45213	3.32e-21	1.69e-18	RPL13A
ENSG00000244879	243.571	-0.650533	0.215319	-3.02125	0.0025173	0.0294611	GABPB1-AS1
ENSG00000117543	408.636	-0.6545	0.184857	-3.54057	0.000399264	0.00726233	DPH5
ENSG00000158042	858.989	-0.655537	0.128861	-5.08718	3.63e-07	2.18e-05	MRPL17
ENSG00000179091	2819.62	-0.656375	0.0900751	-7.28698	3.17e-13	6.4e-11	CYC1
ENSG00000184216	1813.13	-0.657295	0.113846	-5.77353	7.76e-09	7e-07	IRAK1
ENSG00000101220	1208.48	-0.65813	0.112509	-5.84956	4.93e-09	4.64e-07	C20orf27
ENSG00000138336	3523.25	-0.659852	0.0872471	-7.56302	3.94e-14	9.67e-12	TET1
ENSG00000112306	16138.1	-0.660134	0.082665	-7.98565	1.4e-15	4.21e-13	RPS12
ENSG00000134809	567.341	-0.665896	0.14858	-4.48174	7.4e-06	0.000300216	TIMM10
ENSG00000033867	1048.68	-0.670914	0.126736	-5.2938	1.2e-07	7.98e-06	SLC4A7
ENSG00000130255	4795.9	-0.671608	0.0876499	-7.6624	1.82e-14	4.94e-12	RPL36
ENSG00000173153	1731.09	-0.672268	0.114753	-5.85839	4.67e-09	4.46e-07	ESRRA
ENSG00000175785	228.174	-0.674877	0.229876	-2.93583	0.0033266	0.0362454	PRIMA1
ENSG00000175040	4702.4	-0.677993	0.0800635	-8.46819	2.49e-17	8.7e-15	CHST2
ENSG00000167363	741.035	-0.678969	0.13643	-4.97668	6.47e-07	3.65e-05	FN3K
ENSG00000170889	12347.7	-0.680963	0.0778123	-8.75135	2.11e-18	8.22e-16	RPS9
ENSG00000085788	284.395	-0.681483	0.206855	-3.2945	0.000985954	0.0144942	DDHD2
ENSG00000162433	4483.77	-0.684719	0.0925083	-7.4017	1.34e-13	2.97e-11	AK4
ENSG00000108107	12203.1	-0.685642	0.0741657	-9.24474	2.36e-20	1.07e-17	RPL28
ENSG00000129932	374.001	-0.686421	0.191127	-3.59144	0.000328858	0.00622063	DOHH
ENSG00000146540	448.494	-0.686837	0.167004	-4.1127	3.91e-05	0.00116006	C7orf50
ENSG00000242612	655.336	-0.687694	0.156031	-4.40742	1.05e-05	0.000405588	DECR2
ENSG00000245910	228.267	-0.689506	0.224375	-3.073	0.00211917	0.0261155	SNHG6
ENSG00000167658	55530.8	-0.68956	0.0797726	-8.64407	5.42e-18	1.94e-15	EEF2
ENSG00000103089	184.805	-0.710884	0.246025	-2.88948	0.00385882	0.0401164	FA2H
ENSG00000099284	221.631	-0.711578	0.222513	-3.19791	0.00138428	0.0189819	MACROH2A2
ENSG00000116514	1063.04	-0.712625	0.122811	-5.80261	6.53e-09	5.95e-07	RNF19B
ENSG00000152818	432.123	-0.723133	0.167998	-4.30442	1.67e-05	0.000582583	UTRN
ENSG00000213626	709.276	-0.72628	0.136392	-5.32494	1.01e-07	6.87e-06	LBH
ENSG00000278129	301.517	-0.727007	0.19359	-3.7554	0.000173065	0.00374362	ZNF8
ENSG00000185338	367.619	-0.728219	0.212335	-3.42958	0.000604526	0.0100075	SOCS1
ENSG00000108950	208.497	-0.728946	0.234303	-3.11113	0.00186374	0.0237627	FAM20A
ENSG00000141448	158.89	-0.733335	0.260955	-2.8102	0.00495111	0.047956	GATA6
ENSG00000127554	172.492	-0.738665	0.255295	-2.89338	0.00381124	0.0397304	GFER
ENSG00000197620	157.829	-0.739412	0.260611	-2.83723	0.00455072	0.0449981	EOLA1
ENSG00000224032	504.993	-0.739476	0.158067	-4.67824	2.89e-06	0.000135096	EPB41L4A-AS1
ENSG00000115350	192.859	-0.748078	0.238181	-3.1408	0.00168486	0.0220763	POLE4
ENSG00000196683	649.688	-0.752085	0.142633	-5.27286	1.34e-07	8.77e-06	TOMM7
ENSG00000134030	271.587	-0.752322	0.221761	-3.39249	0.000692599	0.0110916	CTIF
ENSG00000169100	8731.09	-0.761488	0.0823941	-9.24202	2.42e-20	1.07e-17	SLC25A6
ENSG00000205138	266.185	-0.769843	0.214714	-3.58543	0.000336528	0.00631187	SDHAF1
ENSG00000135074	945.165	-0.773762	0.125579	-6.16158	7.2e-10	8.93e-08	ADAM19
ENSG00000177410	302.032	-0.782464	0.199286	-3.92634	8.62e-05	0.00217421	ZFAS1
ENSG00000115561	158.488	-0.786888	0.273791	-2.87405	0.00405249	0.0416982	CHMP3
ENSG00000140988	38385.2	-0.790449	0.0840753	-9.40168	5.37e-21	2.64e-18	RPS2
ENSG00000234797	177.2	-0.790596	0.246865	-3.20254	0.00136221	0.0187374	RPS3AP6
ENSG00000247626	477.709	-0.793202	0.163706	-4.8453	1.26e-06	6.5e-05	MARS2
ENSG00000143194	785.108	-0.793862	0.13501	-5.88001	4.1e-09	3.94e-07	MAEL
ENSG00000204576	173.264	-0.796538	0.258102	-3.08613	0.00202777	0.0252235	PRR3
ENSG00000261221	371.795	-0.797499	0.178906	-4.45764	8.29e-06	0.000331966	ZNF865
ENSG00000073712	1540.01	-0.797746	0.111876	-7.13066	9.99e-13	1.87e-10	FERMT2
ENSG00000276710	150.498	-0.798049	0.273481	-2.91812	0.00352149	0.0375362	CSPG4P10
ENSG00000011478	208.699	-0.80152	0.239789	-3.3426	0.000829962	0.0126063	QPCTL
ENSG00000233016	475.383	-0.804791	0.183272	-4.39124	1.13e-05	0.000429446	SNHG7
ENSG00000105364	638.016	-0.809206	0.145001	-5.5807	2.4e-08	1.87e-06	MRPL4
ENSG00000137288	154.392	-0.815314	0.275245	-2.96214	0.00305508	0.0342437	UQCC2
ENSG00000124762	256.419	-0.823518	0.217087	-3.79349	0.000148542	0.00336316	CDKN1A
ENSG00000196437	287.889	-0.834496	0.203032	-4.11017	3.95e-05	0.00116761	ZNF569
ENSG00000271601	143.706	-0.847087	0.279739	-3.02814	0.00246066	0.0290499	LIX1L
ENSG00000128342	134.762	-0.850129	0.304014	-2.79634	0.00516842	0.0495541	LIF
ENSG00000185838	122.852	-0.858133	0.297575	-2.88376	0.00392964	0.0407086	GNB1L
ENSG00000205903	205.202	-0.859343	0.253663	-3.38774	0.000704705	0.0111909	ZNF316
ENSG00000215030	1495.13	-0.873058	0.145896	-5.9841	2.18e-09	2.27e-07	RPL13P12
ENSG00000254726	164.746	-0.896151	0.258034	-3.473	0.000514684	0.00882886	MEX3A
ENSG00000247596	354.137	-0.896658	0.182946	-4.90123	9.52e-07	5.13e-05	TWF2
ENSG00000104976	271.959	-0.903894	0.206758	-4.37176	1.23e-05	0.000454034	SNAPC2
ENSG00000249859	172.517	-0.91111	0.256597	-3.55075	0.00038414	0.00704522	PVT1
ENSG00000128567	311.681	-0.911896	0.198971	-4.58307	4.58e-06	0.000198482	PODXL
ENSG00000189060	2818.31	-0.916416	0.0952728	-9.61887	6.66e-22	3.68e-19	H1-0
ENSG00000104327	832.191	-0.924668	0.156036	-5.92599	3.1e-09	3.17e-07	CALB1
ENSG00000165655	106.557	-0.930225	0.320327	-2.90399	0.00368439	0.038743	ZNF503
ENSG00000136942	6095.83	-0.931608	0.0794078	-11.7319	8.74e-32	8.28e-29	RPL35
ENSG00000248092	916.531	-0.933738	0.131141	-7.12011	1.08e-12	1.99e-10	NNT-AS1
ENSG00000131914	9956.23	-0.942046	0.0797183	-11.8172	3.18e-32	3.25e-29	LIN28A
ENSG00000163597	1303.16	-0.948371	0.114297	-8.29741	1.06e-16	3.53e-14	SNHG16
ENSG00000146243	405.875	-0.953148	0.17481	-5.45247	4.97e-08	3.49e-06	IRAK1BP1
ENSG00000105810	394.341	-0.960504	0.186081	-5.16175	2.45e-07	1.52e-05	CDK6
ENSG00000141449	149.412	-0.960528	0.280524	-3.42405	0.000616945	0.010175	GREB1L
ENSG00000167074	193.621	-0.96267	0.239567	-4.01837	5.86e-05	0.00158906	TEF
ENSG00000255769	120.572	-0.966945	0.298381	-3.24064	0.00119264	0.0168238	GOLGA2P10
ENSG00000174917	213.752	-0.970744	0.239444	-4.05416	5.03e-05	0.00140457	MICOS13
ENSG00000061337	525.014	-0.977659	0.159627	-6.12466	9.09e-10	1.1e-07	LZTS1
ENSG00000167771	174.072	-0.977829	0.250112	-3.90957	9.25e-05	0.00228738	RCOR2
ENSG00000108551	469.787	-0.988112	0.176347	-5.60322	2.1e-08	1.7e-06	RASD1
ENSG00000240370	132.463	-0.997472	0.297697	-3.35062	0.000806299	0.0123032	RPL13P5
ENSG00000125798	85.4216	-0.998135	0.355529	-2.80747	0.00499326	0.0482585	FOXA2
ENSG00000179403	2668.77	-1.01037	0.108721	-9.29326	1.5e-20	7.09e-18	VWA1
ENSG00000139239	128.2	-1.01823	0.2905	-3.5051	0.000456429	0.00805892	RPL14P1
ENSG00000166450	104.831	-1.02485	0.31793	-3.22351	0.00126628	0.017741	PRTG
ENSG00000006327	165.483	-1.04987	0.256662	-4.09048	4.3e-05	0.00124089	TNFRSF12A
ENSG00000278384	114.457	-1.05528	0.308907	-3.41618	0.000635052	0.0103577	ENSG00000278384
ENSG00000167705	124.516	-1.06558	0.30395	-3.50578	0.000455268	0.00804913	RILP
ENSG00000071246	132.094	-1.06761	0.28499	-3.74615	0.00017957	0.00384668	VASH1
ENSG00000072274	2295.51	-1.07353	0.10219	-10.5052	8.17e-26	6.02e-23	TFRC
ENSG00000069011	159.515	-1.0756	0.264832	-4.06146	4.88e-05	0.00137004	PITX1
ENSG00000142634	2142.86	-1.08775	0.104541	-10.405	2.35e-25	1.64e-22	EFHD2
ENSG00000230330	86.6444	-1.08786	0.355388	-3.06105	0.00220561	0.0269381	HMGN2P3
ENSG00000273295	75.3154	-1.0894	0.37363	-2.91572	0.00354874	0.0377053	ENSG00000273295
ENSG00000136842	77.9981	-1.09361	0.373074	-2.93134	0.00337506	0.036653	TMOD1
ENSG00000140022	108.968	-1.10697	0.326485	-3.39057	0.000697484	0.0111295	STON2
ENSG00000187840	1195.47	-1.11091	0.117068	-9.48941	2.32e-21	1.23e-18	EIF4EBP1
ENSG00000277586	96.8636	-1.11621	0.373425	-2.98912	0.00279781	0.0320094	NEFL
ENSG00000158104	93.7786	-1.11897	0.340019	-3.29091	0.000998633	0.0145996	HPD
ENSG00000240342	2878.06	-1.12184	0.114712	-9.77963	1.38e-22	8.3e-20	RPS2P5
ENSG00000113196	352.692	-1.12262	0.183561	-6.1158	9.61e-10	1.15e-07	HAND1
ENSG00000158321	343.42	-1.14925	0.191088	-6.01424	1.81e-09	1.93e-07	AUTS2
ENSG00000111371	2435.28	-1.17852	0.0976528	-12.0685	1.55e-33	1.87e-30	SLC38A1
ENSG00000236255	90.1355	-1.21188	0.361538	-3.35201	0.000802268	0.0122558	ENSG00000236255
ENSG00000175832	113.052	-1.21907	0.329439	-3.70044	0.000215223	0.00444527	ETV4
ENSG00000263535	246.795	-1.22931	0.215332	-5.70888	1.14e-08	9.86e-07	AK4P1
ENSG00000149256	174.197	-1.24074	0.254094	-4.88298	1.04e-06	5.49e-05	TENM4
ENSG00000158966	237.439	-1.26807	0.230192	-5.50874	3.61e-08	2.68e-06	CACHD1
ENSG00000235174	70.5325	-1.27081	0.388148	-3.27404	0.00106022	0.015331	RPL39P3
ENSG00000180739	56.2118	-1.33102	0.460637	-2.88952	0.00385836	0.0401164	S1PR5
ENSG00000105617	48.9767	-1.37615	0.470463	-2.9251	0.00344349	0.0370321	LENG1
ENSG00000206052	77.3295	-1.40332	0.376326	-3.72899	0.000192249	0.00406575	DOK6
ENSG00000204711	72.7618	-1.40933	0.388694	-3.62581	0.000288053	0.00561704	C9orf135
ENSG00000169246	45.4253	-1.42911	0.484439	-2.95004	0.00317735	0.0351299	NPIPB3
ENSG00000163577	43.5904	-1.43179	0.49832	-2.87324	0.00406291	0.0417629	EIF5A2
ENSG00000251629	62.8864	-1.43273	0.416779	-3.43762	0.000586845	0.00977584	LINC02241
ENSG00000118257	300.1	-1.43295	0.198542	-7.21737	5.3e-13	1.02e-10	NRP2
ENSG00000157404	278.762	-1.45845	0.209743	-6.9535	3.56e-12	6.22e-10	KIT
ENSG00000169093	303.043	-1.5227	0.200154	-7.60762	2.79e-14	6.98e-12	ASMTL
ENSG00000099998	49.7954	-1.53237	0.501645	-3.05469	0.00225297	0.0272825	GGT5
ENSG00000072657	55.0545	-1.53582	0.449643	-3.41564	0.000636326	0.0103657	TRHDE
ENSG00000197714	91.4988	-1.55191	0.354566	-4.37693	1.2e-05	0.000447052	ZNF460
ENSG00000148926	50.4496	-1.55781	0.494039	-3.15322	0.00161481	0.0213696	ADM
ENSG00000182583	55.5356	-1.61818	0.482424	-3.35427	0.000795758	0.0122268	VCX
ENSG00000104894	39.7553	-1.6366	0.529949	-3.08822	0.00201356	0.0251174	CD37
ENSG00000162849	42.2089	-1.70064	0.516315	-3.2938	0.000988424	0.0145084	KIF26B
ENSG00000197582	93.4214	-1.70433	0.377648	-4.51301	6.39e-06	0.000266504	GPX1P1
ENSG00000164458	37.3143	-1.79119	0.552632	-3.2412	0.00119028	0.0168154	TBXT
ENSG00000165556	32.8762	-1.80328	0.579231	-3.11322	0.00185057	0.0237087	CDX2
ENSG00000237057	47.1037	-1.8073	0.486792	-3.71267	0.000205086	0.00427585	LINC02087
ENSG00000188176	28.1494	-1.95925	0.628695	-3.11637	0.00183091	0.0235479	SMTNL2
ENSG00000094755	22.1731	-1.99299	0.709754	-2.808	0.00498504	0.0482142	GABRP
ENSG00000139874	31.3434	-1.99331	0.611974	-3.25719	0.00112522	0.0160607	SSTR1
ENSG00000183114	86.9535	-2.12517	0.388025	-5.47688	4.33e-08	3.12e-06	FAM43B
ENSG00000204335	196.111	-2.13446	0.256463	-8.32269	8.6e-17	2.92e-14	SP5
ENSG00000276168	35.5757	-2.22759	0.643484	-3.46177	0.000536642	0.00908375	RN7SL1
ENSG00000227063	474.018	-2.23961	0.212323	-10.5481	5.18e-26	4.04e-23	RPL41P1
ENSG00000237149	39.3536	-2.26019	0.551059	-4.10154	4.1e-05	0.00119605	ZNF503-AS2
ENSG00000007350	763.25	-2.43605	0.148492	-16.4052	1.75e-60	5.82e-57	TKTL1
ENSG00000284837	41.0127	-2.53788	0.560737	-4.52598	6.01e-06	0.000252264	ENSG00000284837
ENSG00000213399	46.2331	-2.54012	0.565584	-4.49114	7.08e-06	0.000292641	RPS2P17
ENSG00000248837	98.1954	-2.66975	0.366544	-7.28358	3.25e-13	6.43e-11	ENSG00000248837
ENSG00000143768	1064.95	-2.77799	0.133978	-20.7347	1.69e-95	2.24e-91	LEFTY2
ENSG00000183166	28.0896	-3.45325	0.753156	-4.58504	4.54e-06	0.000197335	CALN1
ENSG00000261371	30.7803	-3.59213	0.72119	-4.98084	6.33e-07	3.59e-05	PECAM1
