# Supplementary material for: Self-renewing human naïve pluripotent stem cells dedifferentiate in 3D culture and form blastoids spontaneously
Source: Nat Commun. 2024 Jan 22;15:668. doi: 10.1038/s41467-024-44969-x (PMC10803796; doi:10.1038/s41467-024-44969-x)
Supplement: Supplementary file 7 — Supplementary Data 2 [file 41467_2024_44969_MOESM7_ESM.xlsx]

## Sheet: Sheet1
Supplementary Table 2. Top 50 enriched genes in each cluster of human day6-blastoids
p_val	avg_log2FC	pct.1	pct.2	p_val_adj	clusterLabel	gene
0	3.35422	1	0.354	0	Cluster 1	PTN
0	3.22633	1	0.722	0	Cluster 1	KRT19
0	2.39244	1	0.923	0	Cluster 1	KRT8
0	2.36873	0.956	0.557	0	Cluster 1	LINC01356
0	2.18765	0.993	0.488	0	Cluster 1	CDX1
0	2.16985	1	0.972	0	Cluster 1	KRT18
0	2.0768	0.999	0.179	0	Cluster 1	CCKBR
0	1.88248	0.992	0.409	0	Cluster 1	GLRX
0	1.88061	0.933	0.318	0	Cluster 1	HAND1
0	1.8698	1	0.99	0	Cluster 1	S100A11
0	1.84481	0.989	0.746	0	Cluster 1	LGALS1
0	1.74115	0.98	0.189	0	Cluster 1	TINAGL1
0	1.67772	0.892	0.343	0	Cluster 1	SELENOP
0	1.622	1	1	0	Cluster 1	FTL
0	1.61444	0.999	0.56	0	Cluster 1	GATA3
0	1.60627	0.976	0.569	0	Cluster 1	H19
1.20011e-279	1.6039	0.99	0.942	3.20069e-275	Cluster 1	CTSV
0	1.6024	0.968	0.232	0	Cluster 1	HSD17B1
0	1.54786	0.856	0.084	0	Cluster 1	HSD3B1
0	1.46421	0.998	0.829	0	Cluster 1	TCEAL9
0	1.45667	0.996	0.268	0	Cluster 1	CLDN4
0	1.45562	0.988	0.283	0	Cluster 1	ABCG2
0	1.38387	0.985	0.76	0	Cluster 1	HMGCS1
0	1.369	0.904	0.149	0	Cluster 1	FST
0	1.36235	0.979	0.141	0	Cluster 1	NR2F2
0	1.33547	0.954	0.573	0	Cluster 1	CBR1
0	1.32813	1	0.999	0	Cluster 1	NLRP2
1.66352e-299	1.31588	0.997	0.74	4.43661e-295	Cluster 1	SLC2A3
0	1.29112	1	0.981	0	Cluster 1	LDHA
0	1.2868	1	1	0	Cluster 1	FTH1
0	1.26599	0.998	0.759	0	Cluster 1	HMOX1
0	1.22236	1	0.925	0	Cluster 1	MGST3
0	1.21624	0.971	0.134	0	Cluster 1	VGLL1
0	1.21176	0.997	0.545	0	Cluster 1	MPZL1
0	1.20973	1	1	0	Cluster 1	ACTB
0	1.20055	0.972	0.175	0	Cluster 1	GATA2
0	1.19745	1	0.972	0	Cluster 1	TPM4
0	1.19719	1	0.997	0	Cluster 1	CDC42
8.81897e-291	1.19168	1	0.999	2.35202e-286	Cluster 1	S100A10
0	1.1855	0.948	0.157	0	Cluster 1	PCLAF
1.53622e-278	1.17914	1	0.999	4.09711e-274	Cluster 1	TPM1
0	1.17399	0.998	0.862	0	Cluster 1	ARID3A
3.94393e-242	1.16912	0.896	0.514	1.05185e-237	Cluster 1	EMP2
0	1.16815	1	0.86	0	Cluster 1	CALD1
9.12742e-282	1.15181	1	0.982	2.43428e-277	Cluster 1	CALM2
0	1.14754	0.989	0.53	0	Cluster 1	SH3BP5
8.57674e-141	1.14688	0.921	0.706	2.28742e-136	Cluster 1	FOS
0	1.14314	0.992	0.451	0	Cluster 1	MACROH2A1
0	1.13504	1	0.999	0	Cluster 1	H2AZ1
5.70809e-156	1.13452	0.913	0.675	1.52235e-151	Cluster 1	LGALS3
2.59087e-168	0.879811	0.993	0.663	6.90986e-164	Cluster 2	MEG8
3.74018e-105	0.819554	1	0.974	9.97507e-101	Cluster 2	XACT
2.02878e-123	0.81636	1	0.774	5.41077e-119	Cluster 2	MEG3
6.19535e-89	0.694869	1	0.846	1.6523e-84	Cluster 2	DPPA5
2.82607e-70	0.59595	0.998	0.711	7.53713e-66	Cluster 2	KHDC3L
5.03094e-110	0.583583	0.995	0.896	1.34175e-105	Cluster 2	SNHG14
1.49968e-65	0.577699	1	0.885	3.99964e-61	Cluster 2	POU5F1
3.383e-61	0.55425	1	0.972	9.02246e-57	Cluster 2	KHDC1L
2.38919e-107	0.553061	0.999	0.948	6.37198e-103	Cluster 2	AGL
2.1629e-104	0.54611	0.999	0.916	5.76845e-100	Cluster 2	RESF1
2.90297e-48	0.542756	0.996	0.932	7.74222e-44	Cluster 2	ALPG
4.74097e-87	0.540766	0.994	0.814	1.26442e-82	Cluster 2	UACA
6.21936e-58	0.531198	0.996	0.711	1.6587e-53	Cluster 2	FAM151A
6.12488e-74	0.513679	0.993	0.906	1.63351e-69	Cluster 2	GAL
3.1422e-61	0.503978	0.999	0.888	8.38025e-57	Cluster 2	MT1G
3.55581e-88	0.472394	0.999	0.965	9.48336e-84	Cluster 2	REST
8.08045e-94	0.470637	1	0.992	2.15506e-89	Cluster 2	UGP2
5.40338e-74	0.46512	1	0.97	1.44108e-69	Cluster 2	AKAP12
3.83771e-89	0.460941	0.91	0.749	1.02352e-84	Cluster 2	SENP2
4.50665e-95	0.460397	0.996	0.935	1.20192e-90	Cluster 2	ASRGL1
3.96671e-54	0.456157	0.999	0.911	1.05792e-49	Cluster 2	MT1E
5.64506e-73	0.454851	0.992	0.654	1.50554e-68	Cluster 2	NANOG
3.5741e-60	0.452203	0.998	0.901	9.53212e-56	Cluster 2	MT1X
1.58442e-102	0.447467	0.902	0.612	4.22564e-98	Cluster 2	ESRG
7.52729e-59	0.443865	0.999	0.924	2.00753e-54	Cluster 2	MT2A
7.97736e-33	0.435791	0.487	0.298	2.12756e-28	Cluster 2	ENSG00000228863
6.87741e-43	0.430654	0.969	0.829	1.83421e-38	Cluster 2	MT1H
3.19455e-79	0.42283	0.988	0.887	8.51986e-75	Cluster 2	USP28
1.08472e-73	0.407457	0.944	0.636	2.89294e-69	Cluster 2	APELA
1.66486e-72	0.405802	0.839	0.556	4.44018e-68	Cluster 2	MIR302CHG
3.40251e-88	0.403248	0.944	0.59	9.07449e-84	Cluster 2	FGF4
4.38878e-58	0.400874	1	0.964	1.17049e-53	Cluster 2	IFITM1
2.16179e-74	0.395612	0.989	0.959	5.76549e-70	Cluster 2	NRDC
4.53976e-61	0.38997	0.908	0.687	1.21075e-56	Cluster 2	NEFH
4.15843e-85	0.386643	0.912	0.659	1.10905e-80	Cluster 2	SAMHD1
3.60851e-38	0.386319	0.541	0.331	9.62389e-34	Cluster 2	ENSG00000229015
1.78823e-47	0.383132	1	1	4.76921e-43	Cluster 2	MT-ATP6
7.69969e-71	0.379964	0.955	0.642	2.05351e-66	Cluster 2	CDA
4.49165e-75	0.379235	0.956	0.809	1.19792e-70	Cluster 2	ILRUN
3.26986e-67	0.376568	0.992	0.923	8.7207e-63	Cluster 2	ENSG00000283633
6.22261e-59	0.376548	1	1	1.65957e-54	Cluster 2	NDUFAB1
3.07476e-49	0.374763	1	1	8.20039e-45	Cluster 2	MIF
6.01946e-75	0.374719	0.945	0.62	1.60539e-70	Cluster 2	ENSG00000256969
1.85182e-73	0.374188	0.918	0.752	4.93881e-69	Cluster 2	BICD1
5.24743e-74	0.372221	0.962	0.826	1.39949e-69	Cluster 2	SERINC5
2.6308e-61	0.369457	0.969	0.619	7.01635e-57	Cluster 2	SOX2
6.03278e-45	0.365164	0.992	0.704	1.60894e-40	Cluster 2	GDF3
1.54032e-62	0.36446	1	0.991	4.10803e-58	Cluster 2	TCEA1
1.25406e-61	0.36176	0.975	0.855	3.34457e-57	Cluster 2	PLPP1
4.2106e-77	0.35821	0.883	0.614	1.12297e-72	Cluster 2	ABCA1
4.75954e-134	0.907119	1	0.78	1.26937e-129	Cluster 3	MEG3
4.19769e-118	0.755851	0.995	0.672	1.11952e-113	Cluster 3	MEG8
1.0451e-105	0.719345	0.999	0.929	2.78727e-101	Cluster 3	H4C3
2.49261e-59	0.655878	1	0.975	6.64778e-55	Cluster 3	XACT
4.91508e-73	0.653669	0.999	0.719	1.31085e-68	Cluster 3	FAM151A
1.69954e-129	0.649568	0.926	0.613	4.53268e-125	Cluster 3	H1-3
4.44144e-98	0.611467	0.995	0.819	1.18453e-93	Cluster 3	UACA
4.09815e-152	0.590715	0.878	0.426	1.09298e-147	Cluster 3	H1-5
2.0057e-104	0.57623	0.893	0.589	5.3492e-100	Cluster 3	H1-1
1.46023e-92	0.57305	0.997	0.898	3.89443e-88	Cluster 3	SNHG14
3.2438e-98	0.559296	0.996	0.919	8.65121e-94	Cluster 3	RESF1
7.58399e-80	0.549275	0.974	0.647	2.02265e-75	Cluster 3	TDGF1
4.16163e-128	0.543013	0.986	0.767	1.10991e-123	Cluster 3	CENPA
1.89764e-116	0.534718	0.997	0.917	5.06101e-112	Cluster 3	WDHD1
1.37187e-111	0.523177	0.931	0.625	3.65877e-107	Cluster 3	ZNF729
2.0287e-54	0.52308	1	0.719	5.41056e-50	Cluster 3	KHDC3L
3.73775e-83	0.521217	0.954	0.683	9.96858e-79	Cluster 3	NEFH
1.73217e-84	0.514571	0.999	0.816	4.61969e-80	Cluster 3	TUBB4A
5.5674e-111	0.51185	0.999	0.888	1.48482e-106	Cluster 3	USP28
7.48689e-43	0.506182	1	0.889	1.99675e-38	Cluster 3	POU5F1
4.88013e-96	0.504239	0.999	0.966	1.30153e-91	Cluster 3	REST
1.65813e-78	0.480798	0.972	0.628	4.42223e-74	Cluster 3	SOX2
5.30237e-40	0.473385	1	0.973	1.41414e-35	Cluster 3	KHDC1L
8.45129e-26	0.459026	1	0.85	2.25396e-21	Cluster 3	DPPA5
2.9733e-84	0.457282	0.997	0.924	7.92979e-80	Cluster 3	WARS1
3.85881e-86	0.450864	0.984	0.764	1.02914e-81	Cluster 3	TUBB2B
3.9652e-79	0.447239	1	0.991	1.05752e-74	Cluster 3	TCEA1
2.29112e-32	0.446438	1	0.891	6.11041e-28	Cluster 3	MT1G
1.14147e-92	0.435739	0.992	0.942	3.04431e-88	Cluster 3	RIF1
1.2653e-90	0.429612	0.982	0.8	3.37455e-86	Cluster 3	VSIG10
7.07727e-87	0.42742	0.972	0.595	1.88751e-82	Cluster 3	FGF4
4.80891e-71	0.421701	0.984	0.807	1.28254e-66	Cluster 3	CYBA
1.37238e-76	0.420074	1	0.973	3.66015e-72	Cluster 3	CEBPZ
5.38883e-35	0.415104	0.984	0.83	1.4372e-30	Cluster 3	MT1H
4.7246e-55	0.408545	0.999	0.96	1.26005e-50	Cluster 3	IRX2
4.87994e-68	0.407459	0.991	0.899	1.30148e-63	Cluster 3	MSH6
2.69023e-82	0.404019	0.984	0.794	7.17485e-78	Cluster 3	TBC1D23
3.69202e-66	0.403447	0.992	0.88	9.84661e-62	Cluster 3	SPTLC2
5.02647e-58	0.401694	1	0.949	1.34056e-53	Cluster 3	AGL
8.12608e-57	0.39827	0.997	0.662	2.16722e-52	Cluster 3	NANOG
3.70431e-83	0.396737	1	0.993	9.8794e-79	Cluster 3	PARP1
3.5998e-65	0.395485	1	0.985	9.60066e-61	Cluster 3	LAPTM4B
2.8343e-67	0.388352	0.953	0.643	7.55907e-63	Cluster 3	APELA
9.27449e-37	0.388069	0.997	0.904	2.47351e-32	Cluster 3	MT1X
3.07191e-78	0.387709	0.999	0.959	8.19279e-74	Cluster 3	MCL1
3.42026e-47	0.387446	0.993	0.712	9.12182e-43	Cluster 3	GDF3
1.37326e-67	0.383404	0.969	0.711	3.66248e-63	Cluster 3	KLF4
1.37176e-57	0.379878	0.999	0.968	3.65849e-53	Cluster 3	ATG3
1.76584e-73	0.378868	0.991	0.845	4.70949e-69	Cluster 3	TBCD
3.07578e-81	0.372515	0.977	0.828	8.20311e-77	Cluster 3	AKAP1
5.63804e-67	1.10616	0.964	0.899	1.50367e-62	Cluster 4	UBE2C
3.35439e-167	1.04049	0.998	0.832	8.94615e-163	Cluster 4	CENPF
1.6668e-204	0.959651	1	0.997	4.44536e-200	Cluster 4	UBE2S
2.60636e-163	0.898203	0.998	0.929	6.95116e-159	Cluster 4	PTTG1
1.52958e-129	0.858054	0.962	0.781	4.07938e-125	Cluster 4	CENPA
5.35652e-152	0.857008	1	0.964	1.42858e-147	Cluster 4	CCNB1
8.41267e-166	0.853381	0.998	0.84	2.24366e-161	Cluster 4	DLGAP5
5.30356e-158	0.82783	0.945	0.587	1.41446e-153	Cluster 4	PLK1
2.05121e-121	0.821035	0.993	0.958	5.47057e-117	Cluster 4	CKS2
1.06146e-86	0.766484	1	0.93	2.83091e-82	Cluster 4	MT2A
3.92955e-133	0.765124	0.991	0.762	1.04801e-128	Cluster 4	HMMR
7.45016e-86	0.763278	0.998	0.988	1.98696e-81	Cluster 4	KPNA2
3.45107e-81	0.75594	0.914	0.706	9.20401e-77	Cluster 4	TOP2A
7.97644e-136	0.729242	0.995	0.824	2.12732e-131	Cluster 4	TPX2
5.12914e-124	0.700299	0.987	0.666	1.36794e-119	Cluster 4	SCGB3A2
2.11622e-145	0.672912	0.989	0.823	5.64396e-141	Cluster 4	BIRC5
4.34607e-132	0.65003	0.989	0.772	1.1591e-127	Cluster 4	CCNA2
5.09126e-96	0.643156	0.95	0.675	1.35784e-91	Cluster 4	MKI67
2.09066e-60	0.613896	0.996	0.918	5.5758e-56	Cluster 4	MT1E
3.15688e-109	0.608617	0.923	0.623	8.41941e-105	Cluster 4	ASPM
5.55183e-103	0.596163	1	0.934	1.48067e-98	Cluster 4	ARL6IP1
5.10263e-54	0.587433	0.995	0.733	1.36087e-49	Cluster 4	KHDC3L
1.27059e-48	0.583592	1	0.896	3.38866e-44	Cluster 4	MT1G
1.06426e-42	0.571675	1	0.857	2.83838e-38	Cluster 4	DPPA5
5.12331e-54	0.552158	0.995	0.725	1.36639e-49	Cluster 4	GDF3
1.3796e-79	0.53849	0.996	0.92	3.67941e-75	Cluster 4	HSPB1
2.27612e-90	0.530426	0.991	0.816	6.07041e-86	Cluster 4	CDC20
2.98634e-98	0.530261	0.975	0.729	7.96456e-94	Cluster 4	CDKN3
2.30652e-88	0.527805	1	0.994	6.15148e-84	Cluster 4	NUCKS1
1.75038e-57	0.514741	0.993	0.827	4.66826e-53	Cluster 4	UACA
1.08549e-88	0.507301	1	1	2.89501e-84	Cluster 4	PTMS
2.37407e-83	0.503058	0.844	0.594	6.33163e-79	Cluster 4	KIF23
4.24817e-64	0.499904	0.998	0.962	1.13299e-59	Cluster 4	IRX2
2.98641e-47	0.477856	1	0.908	7.96476e-43	Cluster 4	MT1X
1.981e-84	0.475853	0.962	0.835	5.28332e-80	Cluster 4	LBR
4.92729e-107	0.475657	0.998	1	1.31411e-102	Cluster 4	HMGB3
2.56764e-62	0.472235	0.941	0.614	6.8479e-58	Cluster 4	UTF1
1.45678e-87	0.464825	0.873	0.591	3.88523e-83	Cluster 4	KIF2C
5.06044e-111	0.463636	0.923	0.654	1.34962e-106	Cluster 4	KNSTRN
2.76075e-27	0.461168	1	0.975	7.36293e-23	Cluster 4	KHDC1L
1.37084e-35	0.456068	0.987	0.837	3.65603e-31	Cluster 4	MT1H
1.25474e-85	0.454651	0.898	0.623	3.3464e-81	Cluster 4	GTSE1
4.2488e-139	0.451116	0.869	0.416	1.13316e-134	Cluster 4	KIF20A
1.07536e-53	0.447695	0.998	0.922	2.86798e-49	Cluster 4	RESF1
1.95618e-89	0.444866	0.923	0.684	5.21712e-85	Cluster 4	ECT2
2.00895e-20	0.443645	0.758	0.707	5.35788e-16	Cluster 4	CDK1
5.74064e-77	0.442313	0.996	0.971	1.53103e-72	Cluster 4	ISOC2
6.63586e-23	0.435691	1	0.894	1.76979e-18	Cluster 4	POU5F1
1.5808e-60	0.432283	0.979	0.643	4.216e-56	Cluster 4	SOX2
1.41121e-90	0.427633	0.846	0.576	3.76371e-86	Cluster 4	CCNF
2.18184e-104	0.922796	1	0.975	5.81897e-100	Cluster 5	KHDC1L
1.47545e-79	0.866564	1	0.741	3.93501e-75	Cluster 5	FAM151A
9.33787e-84	0.80911	0.995	0.734	2.49041e-79	Cluster 5	GDF3
2.08425e-75	0.764933	1	0.914	5.55871e-71	Cluster 5	GAL
7.06309e-64	0.729653	1	0.741	1.88373e-59	Cluster 5	KHDC3L
9.62347e-87	0.711974	1	0.898	2.56658e-82	Cluster 5	POU5F1
1.91162e-61	0.6864	1	0.862	5.09829e-57	Cluster 5	DPPA5
8.85148e-39	0.684601	1	0.938	2.36069e-34	Cluster 5	ALPG
2.19721e-81	0.668975	0.991	0.82	5.85995e-77	Cluster 5	CYBA
8.3003e-89	0.638149	1	1	2.21369e-84	Cluster 5	MIF
5.64722e-95	0.605552	1	1	1.50611e-90	Cluster 5	APOE
4.46505e-69	0.597334	0.962	0.623	1.19083e-64	Cluster 5	UTF1
3.40858e-55	0.590223	1	0.911	9.09067e-51	Cluster 5	MT1X
1.3639e-60	0.578661	0.995	0.831	3.63752e-56	Cluster 5	TUBB4A
1.76044e-65	0.565156	1	0.968	4.6951e-61	Cluster 5	IFITM1
2.93563e-73	0.55947	1	0.923	7.82932e-69	Cluster 5	ITM2C
1.26107e-62	0.551116	1	0.965	3.36327e-58	Cluster 5	DNMT3L
8.97477e-82	0.544254	1	1	2.39357e-77	Cluster 5	NDUFAB1
3.04161e-33	0.541515	0.981	0.842	8.11197e-29	Cluster 5	MT1H
4.87707e-85	0.535907	1	1	1.30071e-80	Cluster 5	CD81
1.58882e-38	0.519217	1	0.9	4.23738e-34	Cluster 5	MT1G
2.58006e-41	0.519029	1	0.932	6.88102e-37	Cluster 5	MT2A
4.69725e-92	0.514219	1	1	1.25276e-87	Cluster 5	SNHG29
3.76893e-72	0.511464	1	0.998	1.00517e-67	Cluster 5	PRR13
2.31326e-52	0.509442	1	0.976	6.16946e-48	Cluster 5	CD320
7.4894e-59	0.4901	0.965	0.784	1.99742e-54	Cluster 5	TUBB2B
6.89851e-64	0.482797	1	0.999	1.83983e-59	Cluster 5	MDK
2.95733e-34	0.475093	0.998	0.92	7.88719e-30	Cluster 5	MT1E
3.64217e-52	0.471042	0.939	0.654	9.71366e-48	Cluster 5	NODAL
3.8667e-47	0.459911	0.948	0.757	1.03125e-42	Cluster 5	IGFBP2
6.35981e-103	0.447037	1	1	1.69616e-98	Cluster 5	PRDX1
1.53214e-51	0.445026	1	0.986	4.08622e-47	Cluster 5	LAPTM4B
1.011e-49	0.443898	0.934	0.67	2.69635e-45	Cluster 5	TNNT1
5.59927e-61	0.441638	0.969	0.756	1.49332e-56	Cluster 5	SLC25A4
8.85131e-50	0.440252	0.995	0.93	2.36064e-45	Cluster 5	ENSG00000283633
2.91499e-72	0.432508	1	0.998	7.77428e-68	Cluster 5	RABAC1
7.16434e-81	0.432303	1	0.999	1.91073e-76	Cluster 5	NDUFC2
2.21258e-54	0.43098	0.979	0.691	5.90095e-50	Cluster 5	FOXH1
3.28009e-57	0.42983	1	0.999	8.748e-53	Cluster 5	APOC1
1.57065e-52	0.424065	0.974	0.673	4.18891e-48	Cluster 5	CDA
1.34269e-95	0.42159	1	1	3.58096e-91	Cluster 5	TPI1
5.19565e-94	0.420013	1	1	1.38568e-89	Cluster 5	EIF3K
4.06616e-65	0.419665	1	0.979	1.08444e-60	Cluster 5	NUCB1
3.04203e-111	0.418256	1	1	8.11309e-107	Cluster 5	RPL8
1.30022e-65	0.414473	1	0.998	3.46769e-61	Cluster 5	NDUFA12
8.90648e-41	0.41402	1	0.942	2.37536e-36	Cluster 5	ASRGL1
3.64059e-59	0.410392	1	0.99	9.70945e-55	Cluster 5	MRPS23
1.57452e-70	0.410227	0.976	0.85	4.19923e-66	Cluster 5	MAD2L2
8.78992e-45	0.403208	0.948	0.655	2.34427e-40	Cluster 5	MT1M
8.77952e-34	0.401311	0.995	0.922	2.3415e-29	Cluster 5	HSPB1
4.39603e-151	2.06682	1	0.976	1.17242e-146	Cluster 6	KRT18
3.27421e-181	1.94967	1	0.934	8.73232e-177	Cluster 6	BASP1
7.88391e-152	1.94317	1	0.996	2.10264e-147	Cluster 6	FABP5
1.25051e-233	1.85175	0.952	0.281	3.33511e-229	Cluster 6	S100A16
5.70962e-178	1.83231	1	0.979	1.52276e-173	Cluster 6	S100A13
2.61517e-231	1.75299	0.989	0.347	6.97467e-227	Cluster 6	MARCKS
1.68599e-154	1.70687	0.997	0.893	4.49653e-150	Cluster 6	ODC1
5.87832e-124	1.69252	1	0.934	1.56775e-119	Cluster 6	KRT8
2.18066e-105	1.6027	0.887	0.408	5.81583e-101	Cluster 6	HAND1
1.76298e-148	1.39729	0.777	0.209	4.70187e-144	Cluster 6	HAPLN1
1.96764e-156	1.34551	1	0.999	5.24769e-152	Cluster 6	SRM
6.84232e-169	1.24929	1	0.569	1.82485e-164	Cluster 6	SLC1A3
1.07135e-95	1.24776	0.898	0.419	2.85729e-91	Cluster 6	SELENOP
1.933e-121	1.22443	0.997	0.775	5.15532e-117	Cluster 6	SLC2A3
1.08068e-137	1.22123	0.907	0.311	2.88217e-133	Cluster 6	S100A6
7.35125e-67	1.21955	0.927	0.736	1.96058e-62	Cluster 6	FOS
1.84561e-141	1.20493	1	1	4.92225e-137	Cluster 6	S100A10
2.57057e-85	1.2039	0.723	0.296	6.85572e-81	Cluster 6	CD24
0	1.19855	0.941	0.166	0	Cluster 6	GPRC5A
2.89362e-118	1.187	0.989	0.72	7.71729e-114	Cluster 6	AHNAK
2.62659e-149	1.17881	1	0.991	7.00511e-145	Cluster 6	TAGLN2
3.33813e-130	1.1587	0.952	0.373	8.90279e-126	Cluster 6	CLDN4
4.31258e-42	1.15105	0.864	0.752	1.15016e-37	Cluster 6	HPGD
1.69286e-134	1.14242	1	0.986	4.51486e-130	Cluster 6	EZR
3.58656e-110	1.06006	1	0.88	9.56535e-106	Cluster 6	CALD1
5.89392e-113	1.0554	1	0.984	1.57191e-108	Cluster 6	CALM2
1.17482e-113	0.984429	1	0.955	3.13326e-109	Cluster 6	GSTO1
6.57258e-92	0.980246	0.977	0.623	1.75291e-87	Cluster 6	GATA3
2.50213e-117	0.979955	1	1	6.67319e-113	Cluster 6	ACTB
9.75481e-118	0.972798	0.833	0.376	2.60161e-113	Cluster 6	NMU
4.56175e-130	0.948283	0.986	0.542	1.21662e-125	Cluster 6	SLC7A2
3.65349e-93	0.940652	0.969	0.712	9.74385e-89	Cluster 6	NQO1
1.26416e-82	0.88556	0.989	0.791	3.37151e-78	Cluster 6	HMGCS1
5.97741e-82	0.882564	0.904	0.674	1.59417e-77	Cluster 6	CITED4
1.49567e-50	0.87798	0.734	0.355	3.98895e-46	Cluster 6	HSD17B1
1.21148e-109	0.87501	1	1	3.23103e-105	Cluster 6	ENO1
3.50252e-127	0.868857	0.986	0.381	9.34121e-123	Cluster 6	ABCG2
2.29055e-135	0.84225	1	1	6.10891e-131	Cluster 6	DNAJC15
9.24204e-56	0.83986	0.98	0.762	2.46485e-51	Cluster 6	KRT19
1.61632e-92	0.824923	1	0.984	4.31071e-88	Cluster 6	LDHA
1.12436e-66	0.809192	0.89	0.568	2.99866e-62	Cluster 6	EMP2
4.82656e-67	0.80252	1	0.992	1.28724e-62	Cluster 6	S100A11
4.59408e-139	0.795343	0.893	0.354	1.22524e-134	Cluster 6	OLR1
5.98109e-228	0.793531	0.814	0.143	1.59516e-223	Cluster 6	PALM2AKAP2
2.03475e-81	0.783329	0.997	0.976	5.42667e-77	Cluster 6	TPM4
1.35465e-85	0.780004	0.975	0.758	3.61285e-81	Cluster 6	ANXA3
2.88047e-97	0.772113	0.994	0.865	7.68222e-93	Cluster 6	RHOC
8.41307e-103	0.767175	1	1	2.24377e-98	Cluster 6	HMGB1
2.352e-126	0.754438	1	0.959	6.27278e-122	Cluster 6	ECHS1
4.70908e-84	0.748208	1	0.999	1.25591e-79	Cluster 6	TUBA1B
2.32656e-49	1.33951	0.983	0.846	6.20492e-45	Cluster 7	MT1H
1.58764e-36	1.04997	1	0.903	4.23422e-32	Cluster 7	MT1G
2.03439e-101	0.98005	1	0.998	5.42571e-97	Cluster 7	GAS5
4.0358e-80	0.82956	1	0.977	1.07635e-75	Cluster 7	CD320
1.49868e-67	0.735221	0.993	0.681	3.99699e-63	Cluster 7	TDGF1
3.10097e-78	0.691752	0.894	0.558	8.27028e-74	Cluster 7	ASS1
1.26175e-54	0.668418	1	0.901	3.36508e-50	Cluster 7	POU5F1
2.14904e-60	0.660112	0.944	0.59	5.7315e-56	Cluster 7	OLAH
8.59854e-64	0.651355	1	0.992	2.29323e-59	Cluster 7	TCEA1
8.58104e-54	0.650165	0.99	0.916	2.28856e-49	Cluster 7	EPB41L4A-AS1
1.12632e-21	0.609759	0.997	0.923	3.0039e-17	Cluster 7	MT1E
5.17702e-33	0.609412	1	0.866	1.38071e-28	Cluster 7	DPPA5
5.23009e-78	0.604895	1	0.998	1.39487e-73	Cluster 7	C12orf57
1.58923e-37	0.594528	1	0.976	4.23848e-33	Cluster 7	KHDC1L
1.81522e-54	0.578023	1	0.976	4.8412e-50	Cluster 7	CEBPZ
9.58165e-31	0.576951	1	0.804	2.55543e-26	Cluster 7	MEG3
4.81052e-52	0.572936	1	1	1.28297e-47	Cluster 7	MIF
2.92993e-36	0.570462	0.944	0.664	7.81413e-32	Cluster 7	MT1M
9.6145e-21	0.560353	0.997	0.914	2.56419e-16	Cluster 7	MT1X
4.14411e-35	0.559852	0.937	0.762	1.10524e-30	Cluster 7	MT1F
1.27307e-10	0.554444	0.492	0.362	3.39528e-06	Cluster 7	ENSG00000229015
1.45787e-48	0.554358	0.794	0.553	3.88815e-44	Cluster 7	DDIT3
1.36556e-53	0.54198	0.96	0.895	3.64195e-49	Cluster 7	RNF187
2.86574e-92	0.541086	0.844	0.364	7.64293e-88	Cluster 7	SERPINF1
1.03605e-50	0.540878	0.973	0.834	2.76316e-46	Cluster 7	RASGRP2
7.38046e-79	0.533101	0.791	0.332	1.96837e-74	Cluster 7	C19orf85
4.91274e-48	0.532938	0.98	0.681	1.31023e-43	Cluster 7	CDA
1.20258e-30	0.531048	0.734	0.471	3.20728e-26	Cluster 7	GPX2
2.78268e-59	0.525164	1	1	7.42141e-55	Cluster 7	APOE
8.23642e-41	0.521459	0.757	0.439	2.19665e-36	Cluster 7	IFI16
2.1973e-47	0.518322	1	0.932	5.86019e-43	Cluster 7	WARS1
2.00037e-52	0.517528	0.93	0.614	5.33497e-48	Cluster 7	RRAD
7.55585e-50	0.515911	0.937	0.616	2.01514e-45	Cluster 7	GYPC
3.40001e-11	0.5142	0.99	0.941	9.06783e-07	Cluster 7	ALPG
1.05427e-56	0.503988	1	1	2.81175e-52	Cluster 7	SNHG29
9.87114e-56	0.503341	0.811	0.448	2.63263e-51	Cluster 7	PYCARD
5.86923e-104	0.500462	1	1	1.56532e-99	Cluster 7	RPL8
6.15306e-22	0.500326	1	0.748	1.64102e-17	Cluster 7	FAM151A
2.65332e-97	0.49971	1	1	7.07642e-93	Cluster 7	RPL12
7.04354e-41	0.495334	0.997	0.972	1.87851e-36	Cluster 7	ATG3
1.7699e-42	0.494686	0.97	0.873	4.72031e-38	Cluster 7	YIPF4
1.04252e-114	0.477055	1	1	2.7804e-110	Cluster 7	RPS18
1.5961e-30	0.468224	0.927	0.806	4.25681e-26	Cluster 7	IL32
1.77878e-48	0.46401	0.96	0.754	4.744e-44	Cluster 7	LARP6
7.91285e-30	0.461388	1	1	2.11036e-25	Cluster 7	ZFAS1
8.10517e-37	0.461042	0.814	0.526	2.16165e-32	Cluster 7	ENO2
1.45951e-33	0.458802	1	0.969	3.89252e-29	Cluster 7	IFITM1
6.3133e-50	0.455712	1	0.999	1.68376e-45	Cluster 7	APOC1
2.54177e-35	0.452539	0.99	0.885	6.7789e-31	Cluster 7	SLC66A3
3.22395e-39	0.4524	0.963	0.636	8.59827e-35	Cluster 7	FGF4
3.28095e-43	0.94041	0.83	0.382	8.7503e-39	Cluster 8	MARCKS
2.16085e-38	0.862482	0.956	0.597	5.763e-34	Cluster 8	MIR302CHG
1.19414e-30	0.8219	1	0.98	3.18478e-26	Cluster 8	S100A13
8.60402e-48	0.72505	0.962	0.595	2.29469e-43	Cluster 8	PDPN
1.78871e-33	0.708507	0.428	0.119	4.77048e-29	Cluster 8	CD48
1.91125e-32	0.701112	0.994	0.938	5.09731e-28	Cluster 8	PDCL3
7.85989e-31	0.667483	1	0.996	2.09623e-26	Cluster 8	FABP5
5.41564e-45	0.662637	0.811	0.367	1.44435e-40	Cluster 8	PMAIP1
4.8314e-24	0.633021	0.918	0.692	1.28853e-19	Cluster 8	AK4
6.41958e-30	0.603373	0.994	0.957	1.7121e-25	Cluster 8	GSTO1
4.36517e-29	0.582123	0.943	0.748	1.16419e-24	Cluster 8	RFLNB
5.33866e-41	0.560626	0.818	0.398	1.42382e-36	Cluster 8	NMU
5.95716e-23	0.507056	1	0.841	1.58877e-18	Cluster 8	TUBB4A
7.42597e-12	0.506061	0.987	0.939	1.98051e-07	Cluster 8	H4C3
1.64008e-28	0.498896	1	1	4.3741e-24	Cluster 8	HSP90B1
1.37216e-12	0.472284	1	0.993	3.65954e-08	Cluster 8	HSPA5
5.23244e-20	0.437852	1	1	1.39549e-15	Cluster 8	ENO1
4.28013e-25	0.435741	1	0.888	1.14151e-20	Cluster 8	GNPNAT1
1.28369e-17	0.435097	0.994	0.956	3.42361e-13	Cluster 8	AGL
7.93513e-22	0.421129	0.994	0.948	2.1163e-17	Cluster 8	EIF4EBP1
1.28901e-17	0.415511	0.956	0.866	3.43779e-13	Cluster 8	DUT
2.14456e-35	0.403456	1	1	5.71954e-31	Cluster 8	LDHB
3.49058e-18	0.400985	1	0.991	9.30938e-14	Cluster 8	DPPA3
5.13423e-12	0.398075	0.881	0.723	1.3693e-07	Cluster 8	NEFH
4.24091e-16	0.39621	0.994	0.948	1.13105e-11	Cluster 8	OAT
2.68034e-21	0.39552	0.918	0.709	7.14847e-17	Cluster 8	EGLN3
9.08449e-29	0.394234	1	1	2.42283e-24	Cluster 8	CYCS
5.73226e-16	0.390207	0.987	0.696	1.52879e-11	Cluster 8	SCGB3A2
6.27758e-15	0.38305	0.943	0.852	1.67423e-10	Cluster 8	TUBB2A
1.21396e-12	0.383047	1	0.942	3.23762e-08	Cluster 8	ALPG
3.53609e-12	0.381208	0.843	0.632	9.43076e-08	Cluster 8	H1-1
2.49921e-19	0.380586	0.962	0.797	6.66538e-15	Cluster 8	FUCA1
1.85944e-21	0.370984	1	1	4.95913e-17	Cluster 8	HSPD1
3.19844e-18	0.367743	0.956	0.877	8.53025e-14	Cluster 8	PNPT1
1.62595e-21	0.367732	0.937	0.732	4.3364e-17	Cluster 8	NQO2
3.03942e-28	0.367619	1	1	8.10613e-24	Cluster 8	PA2G4
1.70581e-17	0.366962	0.987	0.931	4.54939e-13	Cluster 8	GABARAPL1
8.56457e-16	0.3668	0.969	0.914	2.28417e-11	Cluster 8	RAP2B
1.27564e-31	0.364821	1	1	3.40212e-27	Cluster 8	TPI1
1.32038e-19	0.362622	0.899	0.646	3.52146e-15	Cluster 8	SGK1
2.68853e-14	0.361285	1	0.927	7.17032e-10	Cluster 8	ITM2C
5.75913e-15	0.352765	1	1	1.53596e-10	Cluster 8	NCL
1.20593e-19	0.351813	1	0.985	3.21622e-15	Cluster 8	MYBL2
3.52386e-20	0.346278	1	0.998	9.39814e-16	Cluster 8	TOMM40
1.37634e-20	0.344291	1	1	3.6707e-16	Cluster 8	NASP
8.30027e-15	0.340193	0.748	0.518	2.21368e-10	Cluster 8	TET2
1.66566e-22	0.339964	0.503	0.205	4.44231e-18	Cluster 8	GATA6
1.16753e-27	0.338172	1	1	3.11381e-23	Cluster 8	UQCRH
4.06732e-14	0.335363	0.981	0.957	1.08475e-09	Cluster 8	ATAD3B
1.86144e-15	0.328795	0.893	0.719	4.96446e-11	Cluster 8	MCM10
4.17309e-80	4.66928	0.701	0.124	1.11296e-75	Cluster 9	CGA
3.14521e-91	3.88455	1	0.341	8.38828e-87	Cluster 9	PGF
8.89436e-69	2.94166	1	0.996	2.37213e-64	Cluster 9	PAPOLA
2.64795e-56	2.34526	0.813	0.271	7.06209e-52	Cluster 9	CDKN1C
3.23639e-81	2.27272	1	0.397	8.63146e-77	Cluster 9	MSX2
8.42348e-45	2.22309	0.963	0.632	2.24654e-40	Cluster 9	LINC01356
7.41541e-59	2.21832	1	0.804	1.97769e-54	Cluster 9	HMOX1
5.97516e-63	2.19481	1	0.645	1.59357e-58	Cluster 9	H19
3.88545e-45	2.05129	1	1	1.03625e-40	Cluster 9	FTL
8.95205e-51	2.04806	1	0.977	2.38751e-46	Cluster 9	CTSL
1.95539e-79	2.028	0.991	0.403	5.21501e-75	Cluster 9	MPP1
3.96188e-89	2.00073	0.85	0.171	1.05663e-84	Cluster 9	CYP19A1
1.03899e-55	1.99601	1	1	2.77099e-51	Cluster 9	FTH1
7.1493e-65	1.97292	1	0.644	1.90672e-60	Cluster 9	LYN
1.12032e-181	1.95578	0.495	0.019	2.98789e-177	Cluster 9	TREM1
1.04356e-181	1.91382	0.897	0.086	2.78317e-177	Cluster 9	MUC15
1.93176e-58	1.81166	0.991	0.887	5.152e-54	Cluster 9	CCNE1
4.23764e-51	1.8012	1	0.898	1.13018e-46	Cluster 9	PLAAT3
9.35465e-47	1.80116	1	0.476	2.49488e-42	Cluster 9	PTN
9.59494e-60	1.75956	1	0.728	2.55897e-55	Cluster 9	CTNNB1
4.16163e-77	1.75477	1	0.324	1.10991e-72	Cluster 9	GATA2
5.56877e-70	1.75034	1	0.338	1.48519e-65	Cluster 9	TINAGL1
1.50233e-69	1.67534	0.879	0.263	4.00672e-65	Cluster 9	OVOL1
3.57458e-57	1.66577	0.981	0.718	9.53342e-53	Cluster 9	PPM1B
1.59125e-48	1.64552	0.234	0.019	4.24387e-44	Cluster 9	LGALS16
1.58115e-59	1.62033	0.944	0.403	4.21692e-55	Cluster 9	RHOU
4.299e-28	1.56916	1	0.988	1.14654e-23	Cluster 9	BNIP3
1.54344e-63	1.56548	1	0.334	4.11635e-59	Cluster 9	CCKBR
8.51467e-61	1.54857	0.991	0.636	2.27086e-56	Cluster 9	SH2D4A
1.56963e-47	1.53746	1	0.643	4.18621e-43	Cluster 9	GATA3
1.3512e-56	1.53146	1	1	3.60366e-52	Cluster 9	YWHAH
2.04885e-55	1.49647	1	0.887	5.46428e-51	Cluster 9	ARID3A
1.35332e-123	1.48169	0.981	0.176	3.6093e-119	Cluster 9	SP6
9.84263e-56	1.46486	1	0.557	2.62503e-51	Cluster 9	CEBPD
2.20133e-23	1.43058	0.972	0.979	5.87094e-19	Cluster 9	NEAT1
3.09256e-18	1.42563	1	0.999	8.24787e-14	Cluster 9	MALAT1
6.71963e-52	1.38455	0.991	0.801	1.79213e-47	Cluster 9	DNMT1
2.10166e-26	1.38016	0.72	0.325	5.60514e-22	Cluster 9	S100P
1.22335e-36	1.36582	0.673	0.233	3.26267e-32	Cluster 9	GADD45G
3.81787e-69	1.33151	0.972	0.292	1.01822e-64	Cluster 9	VGLL1
6.20338e-65	1.31833	0.981	0.383	1.65444e-60	Cluster 9	CBLB
4.22301e-58	1.27703	0.897	0.287	1.12628e-53	Cluster 9	XAGE2
1.05741e-62	1.27257	0.944	0.386	2.82013e-58	Cluster 9	GREM2
4.47518e-60	1.27107	0.953	0.396	1.19353e-55	Cluster 9	NET1
3.81481e-48	1.25381	0.981	0.577	1.01741e-43	Cluster 9	SLC7A8
3.82537e-50	1.24072	1	0.964	1.02023e-45	Cluster 9	BZW2
3.60264e-57	1.23507	0.925	0.38	9.60825e-53	Cluster 9	NUCB2
7.96769e-64	1.21037	0.981	0.499	2.12498e-59	Cluster 9	TDRP
1.38032e-43	1.20952	0.944	0.518	3.68132e-39	Cluster 9	ATF7IP2
1.9807e-47	1.19911	0.991	0.616	5.28252e-43	Cluster 9	SH3BP5
