# Supplementary material for: Self-renewing human naïve pluripotent stem cells dedifferentiate in 3D culture and form blastoids spontaneously
Source: Nat Commun. 2024 Jan 22;15:668. doi: 10.1038/s41467-024-44969-x (PMC10803796; doi:10.1038/s41467-024-44969-x)
Supplement: Supplementary file 8 — Supplementary Data 3 [file 41467_2024_44969_MOESM8_ESM.xlsx]

## Sheet: antibodies
Antibody	Company	Catalog Number	Dilution
SOX2	Invitrogen	14-9811-80	1:200
GATA6	R&D systems	AF1700	1:40
GATA3	Abcam	ab199428	1:250
ZO-1	Invitrogen	339100	1:100
NANOG	Cell Signaling Technoogy	4893	1:1000
KRT18	sigma	SAB4501665	1:200
OCT4	abcam	ab19857	1:200
TP63	R&D systems	AF1916	1:40
CDX2	Emergo Europe	MU392A-5UC	1:50
PDGFRA	Cell Signaling Technology	3174	1:1000
GATA4	Cell Signaling Technology	36966	1:400
GATA4	Invitrogen	14-9980-82	1:100
SOX17	R&D systems	AF1924	1:100
CER1	R&D systems	AF1075	1:200
BRACHYURY/T	R&D systems	AF2085	1:200
CGB	Abcam	ab53087	1:250
HLA-G	Abcam	ab7759	1:100
Alexa fluor 488 donkey anti-mouse IgG	Invitrogen	A21202	1:1000
Alexa fluor 555 donkey anti-mouse IgG	Invitrogen	A31570
Alexa fluor 647 donkey anti-mouse IgG	Invitrogen	A31571
Donkey anti-Rabbit IgG (H+L) Highly Cross-Adsorbed Secondary Antibody, Alexa Fluor 488	Invitrogen	A21206
Donkey anti-Rabbit IgG (H+L) Highly Cross-Adsorbed Secondary Antibody, Alexa Fluor 555	Invitrogen	A31572
Donkey anti-Rabbit IgG (H+L) Highly Cross-Adsorbed Secondary Antibody, Alexa Fluor 647	Invitrogen	A31573
Donkey anti-Rat IgG (H+L) Highly Cross-Adsorbed Secondary Antibody, Alexa Fluor 488	Invitrogen	A21208
Donkey anti-Rat IgG (H+L) Highly Cross-Adsorbed Secondary Antibody, Alexa Fluor 594	Invitrogen	A21209
Chicken anti-Rat IgG (H+L) Cross-Adsorbed Secondary Antibody, Alexa Fluor 647	Invitrogen	A21472
Donkey anti-Goat IgG (H+L) Cross-Adsorbed Secondary Antibody, Alexa Fluor 488	Invitrogen	A11055
Donkey anti-Goat IgG (H+L) Cross-Adsorbed Secondary Antibody, Alexa Fluor 594	Invitrogen	A11058
polyclonal Secondary Antibody to Goat IgG - H&L (Alexa Fluor® 647),pre-adsorbed	abcam	ab150135
