# Supplementary material for: Self-renewing human naïve pluripotent stem cells dedifferentiate in 3D culture and form blastoids spontaneously
Source: Nat Commun. 2024 Jan 22;15:668. doi: 10.1038/s41467-024-44969-x (PMC10803796; doi:10.1038/s41467-024-44969-x)
Supplement: Supplementary file 9 — Supplementary Data 4 [file 41467_2024_44969_MOESM9_ESM.xlsx]

## Sheet: GeneSets
Supplementary Table 4
Xiang et.al			Ai et.al	Tyser et.al
CTBs	STBs	EVTs	Amnion-early	Amnion-late	Non-Neural Ectoderm
PEG10	SDC1	FSTL3	GDF151	VTCN1	KRT72
RP2	TREML2	HLA-G	DDIT4	GABRP	HEY11
NET1	TNFRSF1B	LEP	PMAIP1	LY6K	TRIML21
S1PR2	ERVW-1	ISM2	PCAT14	LINC01198	EPAS13
CCKBR	HSPB8	CSH1	ALPG	TRIM55	LYPD1
SLC29A1	CYP11A1	MMP2	MALAT11	ELMOD1	LMO11
GJA5	ENSG00000267943	HPGD	JUND	P2RY6	VGLL11
NRP1	SLC40A1	NOTUM	STC2	LMO1	LRRC3B
STS	MUC15	B2M	ID1	FBXL21P	ERP271
IVNS1ABP	LYPD3	SPON2	SLC3A21	HEY1	ENSG000002877131
PAPOLA	DEPP1	H19	CCPG1	NECTIN4	ABCG22
SLC16A1	ANXA1	HTRA4	SAT1	GRHL1	DIRAS21
SKP2	PSG4	IFI6	EPCAM	ABCG21	TFAP2A1
CCND3	PSG3	IGFBP3	ATF5	UCA11	RUBCNL
MED12L	PLAC4	ANGPT4	TCEA1	PRSS12	GABRP1
DLX6	SGK1	TFPI	ZFAS1	DIRAS2	ISL11
GRAMD2A	CGB3	QSOX1	PLPP1	SLCO4A11	AMER21
NR6A1	LCMT1-AS2	ITGA5	TRIB31	ERP27	ENSG000002184161
ERVMER34-1	PSG6	IL2RB	PSAT1	TMCC3	ENPEP1
GREM2	GDF15	COL4A2	ID4	PRR15	DLX51
LCP1	PRR9	GLIPR1	SLC6A6	ATP1A4	GPR85
REEP1	CYP19A1	COL4A1	APOE	ENPEP	LNX1
AIF1L	KRT23	DIO2	CERS4	LINC00379	LHFPL61
LINC00668	TRPV2	MMP12	DDIT3	P2RY2	VSTM5
TACC1	CGB8	VGLL3	CD81	SLC1A6	CRH1
CTNNB1	PSG9	ADAM19	AKAP12	CAMK1G	UPK21
LINC00643	CGB5	LGALS3BP		IGFBP5	EDNRB2
MPZL1	CCR7	HAPLN3		WNT4	SERPINB91
MAGED1	PSG2	MAMDC2		TFAP2B	TFAP2B1
SLC2A3	NEURL1	C1QTNF6		KRT17	SLCO4A12
CTSC	HOPX	GJA51		TRIML2	ATP8B1
HIF1A	PRKCZ	TPM1		C1orf105	ANXA9
	SLC38A3	IFIT1		MET	ENSG00000265246
	MAN1A2	COL27A1		VGLL1	CCR71
	EHD1	COTL1		CSF2RA	TACC12
	NUCB2	KRT7		EVA1A	GPRC5A1
	GALNT2	CD276		KRT231	BNIPL
	TREM1	MCAM1		GFRA1	DDIT4L
	ZNF292	PYCR1		ENSG00000286342	VTCN11
	FHDC1	HLA-C		KCNMA1	SLC1A61
	TENT5A	CCR1		DLX5	STOM1
	ATP2B4	LY6E		KRT71	TACSTD21
	CGA	PLOD1		GPRC5A	ARHGAP18
	DNAJB9	CCNE1		PHACTR1	RASGEF1B
	CGB7	TCIRG1		WNT6	NECTIN41
	TBX3	LRRC32		MUC3A	WNT41
	NCOA3	EFNA1		GPR37	TSPAN1
	COBLL1	ADGRG6		SLC15A1	CTSV1
	CRIP2	HLA-E		CKMT2	GABRB1
	FDX1	SLC16A3		MXRA5	MANEA1
	CD274	TUBB6		HFE	NPPB
	HMOX1	FLT4		WT1	GRHL11
	MGAT1	FSTL1		EPAS12	SGPP1
	PDLIM2	MFAP5		KANK4	WNT61
	PSG5	HEG1		ISL1	PLB1
	VSIR	STAT1		EYA1	CTTNBP2
	PDIA3	CTSL		CTSV	ENSG00000288043
	MAFF	LIFR		FHOD3	FREM21
	KYNU	SLC39A8		SECTM1	RARRES21
	HERPUD1	PLOD2		ANXA3	PLD51
	SLC19A1	PTPRF		ADAMTSL3	SULF1
	ERVV-2	ADAM12		PPARG1	ATP2C2
	CYRIA	TAGLN2		TFAP2A	SLC19A2
	KIF21A	IFIT3		TMEM79	EZR1
	CDH5	UBE2L6		EDNRB1	SMARCA2
	SP6	TYMP		NTRK2	STAP2
	MCFD2	PADI1		TOX	SPHK1
	ESRRG	KRT19		VIT	MANBA1
	CHAC1	ITGB1		MYCT1	TRIM551
	SIAH1	LIMA1		KCNJ13	SLC7A3
	DAB2	FN1		GAS1	DLX6-AS1
	KHK	SYT8		TGFBI	ENSG00000278817
	HPCAL1	SLCO4A1		RAP2C	TMC5
	PGF	C12orf75		CST6	DLX61
	MAOA	GM2A		KCNK12	MOB3B
	ST3GAL1	ITM2B		UPK2	MSX21
	PHOSPHO1	SERPINB7		KIAA1217	SEMA3D1
	EIF2B2	KLHL5		UPP1	TFAP2C2
	CPM	FOS		TACC11	PRKD1
	BTG1	HSPA2		HERPUD11	KCNJ131
	GADD45G	AFAP1		SLC35F2	UPK3B
	NEAT1	IL1R1		PRLR	ENSG000002741731
	TCL6	EPSTI1		SEMA3D	CLDN4
	ERVV-1	ITGA1		GRIP1	DLX21
	RHOBTB1	PLXNB2		HSPB81	MUC3A1
	CBLB	TAP1		CCR3	LRRN11
	RIPOR2	ENSG00000232729		ANKS1A	TMEM171
	DNAJC3	WFS1		CLIC5	CSF2RA1
	PHLDB3	ECM11		FXYD3	PDE1C
	ADM	SPARC		AMER2	TMEM541
	MLLT1	DOCK5		SOX7	SCN9A
	SLC49A4	PLTP		GLB1	CDH11
	GCNT1	ISG15		ARL4C	GLB11
	DCAF12	MXRA8		GPC5	LINC011981
	FNDC3A	MX1		SYT7	C6orf1411
	CPEB4	ANXA4		LINC02381	DLX3
	ALAS1	IL1RAP		LHFPL6	DIO3OS
	CEP85	MYH9		FAM110B	MYCT11
	RAI14	NOS2		PCDH11Y	HEBP11
	GATA2	B3GNT7		TPM11	FXYD31
	RAP1B	EPAS11		DSP1	KCNK121
	PLIN2	SERPINB6		CDH3	PCDH11Y1
	HSD3B1	ACTN1		SEMA3C	ENTPD4
	KCNN4	TTYH3		ZNRF2	DNAH11
	HSPA5	GBP1		CDON	PATJ1
	RCN1	NRIP1		RIMS2	GPC51
	TGFBR2	RALBP1		TMTC2	DNAJC6
	ADAMTS20	BZW2		AFAP1L2	LY6E-DT
	SELENOS	EIF2AK2		CCDC3	TBC1D11
	DEDD2	PECAM1		RNF43	SELENOM1
	CMAS	MBNL21		CREG1	VIT1
	SQSTM1	CKAP4		MANEA	PRKCH1
	EPAS1	LGALS3		CACNG4	WNT2
	ATF3	ASAP3		MYOF	DBNDD1
	RAB9A	ID3		HTR1E	SH2D4A
	NRBF2	IFIT2		CLIC3	KALRN
	ERVFRD-1	CSF2RB		FZD6	SLC2A32
	UCA1	CSH2		C6orf141	TMEM30B
	SERP1	PPME1		ERRFI1	ARL4C1
	TRIB3	MORF4L2		MSX2	FOXJ2
	CSRP1	TPGS2		ADAMTS2	NOG
	LGALS16	PXN		SESN3	OLFML3
	NECTIN3	ACKR2		DLX2	KHDRBS3
	CGB2	DEPDC7		CCBE1	ANXA31
	BAIAP2	GPC1		PRSS23	KIAA00401
	PLEKHF1	PPARG		METTL24	MYF6
	FAM214A	IDH2		TACSTD2	PKP1
	FURIN	ADAM8		LIMA11	ERICH5
	ADCK2	ADA		FUT8	CCBE11
	SURF4	GPX8		ANKRD63	EXPH51
	KLF10	ARL6IP5		SPNS2	AIF1L2
	RASA1	FAM89A		LIMCH1	CD55
	MGAT4A	ARHGEF16		GADD45G1	TCERG1L
	ITCH	LIPG		IGFBP7	DIO22
	ZNF702P	ENG		LRRN1	ZNF350
	FADS3	ERO1A		ATP2B1	GRHL2
	GRAMD2B	CAPN6		ARHGAP29	ENSG00000277196
	GOLGA7	FBLN1		CALB2	CLIC31
	OTUB2	MUC4		RSPO1	SCUBE31
	AADAT	LVRN		PSTPIP2	OLFML2B
	RPS6KA5	EDNRB		TFAP2C1	FAT3
	NUS1	MVP		HIF1A-AS3	DSP2
	HSPB1	WIPF1		TMEM54	CDH31
	RIPK2	BIN2		FREM2	ZMAT4
	CALR	GAA		PATJ	LY6K1
	ZNF114	SEPTIN9		CTHRC1	SMTNL2
	EPS8L1	CDK7		ZNF836	RAB25
	ZNF750	SIDT2		SLC8A1	MGAT4A2
	SLC7A5	DHRS3		SLC2A31	ENSG00000287142
	ASB2	CALU		CHN2	ATP2B11
	SLC38A2	CALR1		LGALS31	OSBPL9
	KIAA0040	CORO1B		ENSG00000287713	SYBU
	PRKCH	TLE5		HEBP1	WAC-AS1
	SDF2L1	KDELR1		STOM	LINC003791
	TMEM184B	TIMP2		NKX2-3	GABRA4
	KRT80	CDKN1C		LMNTD2-AS1	NPFFR2
	ECM1	ALDH1B1		TANC1	GATA31
	SEC61A1	PLK2		MXRA81	SPNS21
	DEPDC1B	HTRA1		TNFRSF19	C8orf58
	BHLHE40	MOB3A		SOX9	PALLD2
	MBD3	LGALS1		ABCB4	CLDN61
	PTGES	TNFSF10		LIN37	FGFR3
	ST3GAL4	GRB2		EZR	PRSS82
	SLC3A2	ERBB2		KRT181	CHN21
	MTUS1	WIPI1		MFAP51	SLC38A11
	TYRO3	MGAT4A1		GUCY1A1	ENSG00000225386
	OVOL1	EPHA2		ELF3	CA3
	RYBP	KLF6		UNC5C	PPARG2
	SESTD1	PDIA5		SLC38A21	PAXX
	SDCBP	LINC01819		PALLD1	EPCAM2
	PPP1R15B	FHL2		GAB2	CDH7
	ZNF165	DDX60L		TCIM	EFNA11
	SRPRA	HSPG2		SH3KBP1	ARHGAP291
	RXYLT1	SEPTIN11		PRSS81	TDRP
	ATP10D	SERPINB1		DSC2	DGCR6
	SLC13A4	IQGAP1		SCUBE3	AP1M2
	KATNBL1	LRP10		EXPH5	ENSG00000287906
	EAF1	TET3		CRH	TCF7L1
	SLC38A9	DNM2		SELENOM	BAMBI
	PSG1	NAV1		IGFBP31	TBX31
	EPB41L3	AIF1L1		TBC1D1	LRATD2
	STK40	WNT10B		KRT8	NFIL31
	HMG20B	CMTM3		LINC01135	DBNDD2
	MCAM	PHLDA2		RGS16	ADGRG61
	SLC2A1	CRISPLD1		KRT8P3	L1TD1
	PRKAG2	PALLD		MAGI3	RHOBTB3
	TVP23B	STAT2		CDH1	TMEM191B
	SPCS3	GYS1		ENSG00000218416	LAMC1
	TNFRSF21	TMSB10		GPRC5C	TENM3-AS1
	SRPRB	FERMT2		PDLIM1	ENSG00000280099
	CRELD2	AKT1		TNFAIP8	PROM2
	FOSB	SH3PXD2B		CCDC6	TPM12
	RDX	FANCE		MYH91	EFNB2
	SNX27	TLN1		NFIL3	HAPLN11
	YY1AP1	SLC6A19		SSUH2	MEIS1
	UBAP1	CGB31		PERP	SLC38A22
	ADAMTS1	PRSS8		ARHGAP8	SYDE2
	MFSD12	ABCG2		C19orf33	SHTN1
	NFKBIA	ASPSCR1		SOX9-AS1	KRT182
	UAP1	APOL6		KRT191	PPM1H
	FAM83G	S100A11		CLDN6	SLC7A2
	PPP1CB	AFAP1L1		SERPINB9	THRB
	DAP	OSTF1		ADAMTS18	KRT81
	ABTB2	PDIA4		SLC38A1	NKX2-61
	SPATA13	LCP11		DOK4	KRT8P31
	LMAN1	TPM2		ZFP42	PERP1
	TRIM13	LMF2		TPD52L1	UGP2
	SLC43A2	SESTD11		RARRES2	KRT192
	NR4A1	PROCR		GATA3	ID12
	LYN	PHACTR2		DACT1	GSTO1
	TGFBR3	IFI27		EPCAM1	PLAC9P1
	MBNL2	FOSL2		TOM1L2	LY6E1
	TNS3	PLXDC2		ID11	CCDC186
	IER2	TIMP1		SMPX	SLC2A11
	CARS1	FLNB		KRT8P36	ABCA7
	MOSPD1	OAS2		DLGAP4	GPR781
	TFAP2C	MAGED11		FAM83B	MIR205HG
	MALAT1	ASCL2		NPC2	ID2
	KRT18	IFIH1		MANBA	KRT8P361
	CGB1	MGAT5		PIK3C2G	ANXA21
	RAB11FIP5	SLC25A15		DLX1	RYR2
		DSP		TLX3	FAM184A
		IFI35		SPINT2	LINC02048
		MACIR		ANO9	MAD2L2
		GPR78		ACTC1	RBPMS
		UBASH3B		ENSG00000274173	ENSG00000287720
		CALD1		ANXA2	SLC2A14
		TRIM21		PLD5	CPZ
		ARID3A		TFAP2A-AS1	COX4I2
		GPR1		CLCN1	NPC21
		HINT1		BFSP2-AS1	ABCB41
		SLC35F5		S100A111	ANXA2P2
		PGM1		PAPPA2	CD24
		VAMP3		KCNV1	S100A112
		GSTA4		SRI	FHDC11
		VASP		LINC02672	TMBIM61
		ACTN4		HAPLN1	KRT8P451
		GNAI1		KRT8P45
		CDC42SE2		HOXB-AS1
		FBLIM1		NKX2-6
		PXDC1		TMBIM6
		CA2		DIO21
		ANTXR2		CDHR3
		ADAM28		ENSG00000267774
		ACTR3
		IGFBP2
		PARVA
		SNAI1
		ASCC3
		DBNL
		CBLB1
		CDK17
		PDLIM5
		PPIB
		ARPC5
		CSF1R
										ARID3A	4.02047e-16	1.06563	1	0.984	2.43898e-11	EVTs
										GPR1	1.74574e-32	1.05889	1	0.289	1.05904e-27	EVTs
										HINT1	7.12533e-18	1.05882	1	0.996	4.32251e-13	EVTs
										SLC35F5	1.55145e-18	1.05602	1	0.981	9.41169e-14	EVTs
										PGM1	7.99107e-15	1.0511	1	0.924	4.8477e-10	EVTs
										VAMP3	2.46294e-17	1.0454	1	0.99	1.49412e-12	EVTs
										GSTA4	1.90923e-18	1.04535	1	0.798	1.15822e-13	EVTs
										VASP	1.37536e-17	1.04523	1	0.975	8.3435e-13	EVTs
										ACTN4	2.90773e-13	1.04482	1	0.992	1.76395e-08	EVTs
										GNAI1	2.96111e-19	1.04269	1	0.8	1.79633e-14	EVTs
										CDC42SE2	3.50629e-16	1.0417	1	0.961	2.12705e-11	EVTs
										FBLIM1	1.53174e-23	1.03759	1	0.72	9.29212e-19	EVTs
										PXDC1	4.60873e-17	1.03652	1	0.616	2.79584e-12	EVTs
										CA2	3.38759e-07	1.03601	0.975	0.979	0.0205505	EVTs
										ANTXR2	5.76732e-23	1.02908	1	0.569	3.49869e-18	EVTs
										ADAM28	1.1866e-27	1.02858	0.7	0.111	7.19838e-23	EVTs
										ACTR3	1.30479e-17	1.02831	1	0.998	7.91536e-13	EVTs
										IGFBP2	4.69991e-11	1.02607	0.925	0.699	2.85115e-06	EVTs
										PARVA	3.52983e-17	1.02419	1	0.934	2.14134e-12	EVTs
										SNAI1	1.06093e-16	1.01678	1	0.845	6.43601e-12	EVTs
										ASCC3	2.61912e-17	1.01642	1	0.99	1.58886e-12	EVTs
										DBNL	7.53679e-20	1.01011	1	0.969	4.57212e-15	EVTs
										CBLB1	7.11938e-13	1.00928	1	0.951	4.3189e-08	EVTs
										CDK17	1.93423e-16	1.00558	1	0.891	1.17338e-11	EVTs
										PDLIM5	2.58892e-15	1.00517	1	0.942	1.57054e-10	EVTs
										PPIB	1.51173e-14	1.00298	1	1	9.17074e-10	EVTs
										ARPC5	7.27077e-15	1.00214	1	1	4.41074e-10	EVTs
										CSF1R	9.26521e-35	1.0016	1	0.231	5.62065e-30	EVTs

## Sheet: P values
Xiang et.al								Ai et.al								Tyser et.al
Genes	p_val	avg_log2FC	pct.1	pct.2	p_val_adj	Identity		Genes	p_val	avg_log2FC	pct.1	pct.2	p_val_adj	Identity		Genes	p_val	avg_log2FC	pct.1	pct.2	p_val_adj	Identity
PEG10	1.99625e-33	2.28769	1	0.876	1.21101e-28	CTBs		GDF151	1.62043e-25	2.5669	0.764	0.452	3.68308e-21	Amnion-early		VTCN1	3.32808e-127	8.06639	0.923	0.009	2.01895e-122	Amnion-late
RP2	3.4331e-42	1.77108	0.987	0.894	2.08266e-37	CTBs		DDIT4	1.37868e-40	2.45359	0.944	0.692	3.1336e-36	Amnion-early		GABRP	1.79872e-42	7.84767	1	0.064	1.09118e-37	Amnion-late
NET1	1.91023e-58	1.7686	1	0.967	1.15882e-53	CTBs		PMAIP1	8.59255e-25	1.90294	0.854	0.611	1.953e-20	Amnion-early		LY6K	1.01868e-94	6.34844	0.923	0.016	6.17973e-90	Amnion-late
S1PR2	1.82173e-56	1.76079	1	0.816	1.10513e-51	CTBs		PCAT14	1.0266e-29	1.64859	0.865	0.453	2.33337e-25	Amnion-early		LINC01198	6.8931e-75	5.87843	0.846	0.019	4.18163e-70	Amnion-late
CCKBR	5.61701e-38	1.68622	0.975	0.662	3.4075e-33	CTBs		ALPG	2.15895e-10	1.51209	0.629	0.435	4.90708e-06	Amnion-early		TRIM55	3.80696e-48	5.67948	0.846	0.034	2.30945e-43	Amnion-late
SLC29A1	1.83599e-47	1.65499	1	0.995	1.11379e-42	CTBs		MALAT11	8.76474e-23	1.4443	1	1	1.99214e-18	Amnion-early		ELMOD1	2.18905e-52	5.50931	0.538	0.01	1.32797e-47	Amnion-late
GJA5	3.11852e-44	1.63347	0.994	0.765	1.89182e-39	CTBs		JUND	3.62123e-38	1.4195	1	0.97	8.2307e-34	Amnion-early		P2RY6	6.66099e-12	5.25831	0.462	0.049	4.04082e-07	Amnion-late
NRP1	3.20711e-45	1.49594	0.994	0.76	1.94556e-40	CTBs		STC2	1.05532e-29	1.33412	0.888	0.515	2.39864e-25	Amnion-early		LMO1	1.70861e-44	5.25139	0.615	0.018	1.03651e-39	Amnion-late
STS	1.8057e-40	1.47416	0.994	0.881	1.09541e-35	CTBs		ID1	9.71627e-15	1.28328	0.978	0.822	2.20841e-10	Amnion-early		FBXL21P	3.24033e-99	5.20631	0.615	0.004	1.96571e-94	Amnion-late
IVNS1ABP	9.43341e-50	1.39216	0.994	0.967	5.72268e-45	CTBs		SLC3A21	1.81626e-31	1.27745	0.978	0.976	4.12818e-27	Amnion-early		HEY1	1.60393e-26	5.19758	0.923	0.093	9.73009e-22	Amnion-late
PAPOLA	1.57849e-40	1.31835	1	0.997	9.57577e-36	CTBs		CCPG1	2.39996e-17	1.2613	0.787	0.695	5.45486e-13	Amnion-early		NECTIN4	8.76062e-33	5.06551	0.308	0.005	5.31454e-28	Amnion-late
SLC16A1	2.6591e-46	1.27945	1	0.997	1.61312e-41	CTBs		SAT1	9.42555e-18	1.20563	0.933	0.821	2.14233e-13	Amnion-early		GRHL1	4.24763e-42	5.0441	0.846	0.041	2.57678e-37	Amnion-late
SKP2	1.93158e-46	1.26446	1	0.992	1.17178e-41	CTBs		EPCAM	2.50798e-27	1.18645	1	0.762	5.70039e-23	Amnion-early		ABCG21	2.42657e-32	5.03903	0.923	0.069	1.47205e-27	Amnion-late
CCND3	2.44686e-42	1.2579	1	0.982	1.48437e-37	CTBs		ATF5	1.88031e-10	1.17794	0.573	0.411	4.27376e-06	Amnion-early		UCA11	5.23535e-19	5.00227	0.385	0.019	3.17597e-14	Amnion-late
MED12L	2.60331e-52	1.24766	1	0.861	1.57927e-47	CTBs		TCEA1	1.21306e-20	1.14567	0.966	0.978	2.75717e-16	Amnion-early		PRSS12	1.0655e-36	4.97707	0.538	0.017	6.46377e-32	Amnion-late
DLX6	3.12484e-38	1.23734	0.975	0.672	1.89565e-33	CTBs		ZFAS1	1.84858e-23	1.12348	1	0.986	4.20164e-19	Amnion-early		DIRAS2	2.18933e-96	4.97401	0.923	0.015	1.32813e-91	Amnion-late
GRAMD2A	6.14068e-47	1.225	1	0.763	3.72518e-42	CTBs		PLPP1	4.79141e-24	1.1066	0.831	0.572	1.08904e-19	Amnion-early		SLCO4A11	2.22653e-07	4.94086	0.231	0.02	0.013507	Amnion-late
NR6A1	1.02266e-36	1.22303	1	0.997	6.20384e-32	CTBs		TRIB31	2.91338e-27	1.10461	0.607	0.22	6.62183e-23	Amnion-early		ERP27	8.63438e-28	4.78181	0.769	0.055	5.23796e-23	Amnion-late
ERVMER34-1	4.65961e-44	1.19494	0.969	0.712	2.82671e-39	CTBs		PSAT1	9.48286e-11	1.10153	0.831	0.832	2.15536e-06	Amnion-early		TMCC3	1.5888e-36	4.69505	0.538	0.017	9.6383e-32	Amnion-late
GREM2	1.68639e-17	1.18231	0.849	0.563	1.02303e-12	CTBs		ID4	2.41443e-13	1.08167	0.618	0.357	5.48777e-09	Amnion-early		PRR15	1.36338e-38	4.65515	0.615	0.022	8.27084e-34	Amnion-late
LCP1	3.68605e-28	1.15914	1	0.957	2.23611e-23	CTBs		SLC6A6	1.45074e-14	1.07437	0.82	0.706	3.29738e-10	Amnion-early		ATP1A4	7.80254e-16	4.58455	0.231	0.008	4.73333e-11	Amnion-late
REEP1	1.53331e-42	1.11304	0.994	0.816	9.30168e-38	CTBs		APOE	1.13425e-24	1.07029	1	0.994	2.57804e-20	Amnion-early		ENPEP	5.95387e-29	4.56238	0.615	0.031	3.61186e-24	Amnion-late
AIF1L	2.30933e-31	1.05081	1	1	1.40093e-26	CTBs		CERS4	3.05922e-23	1.06328	0.854	0.606	6.9533e-19	Amnion-early		LINC00379	1.81915e-29	4.5293	0.846	0.065	1.10357e-24	Amnion-late
LINC00668	3.47951e-43	1.04195	0.994	0.694	2.11081e-38	CTBs		DDIT3	8.84742e-28	1.05572	0.708	0.312	2.01093e-23	Amnion-early		P2RY2	7.17148e-10	4.50222	0.154	0.006	4.35051e-05	Amnion-late
TACC1	1.6086e-37	1.03611	1	0.944	9.7584e-33	CTBs		CD81	1.35385e-14	1.01621	0.989	0.99	3.07717e-10	Amnion-early		SLC1A6	4.2932e-17	4.49497	0.615	0.058	2.60443e-12	Amnion-late
CTNNB1	6.44564e-40	1.03337	1	1	3.91018e-35	CTBs		AKAP12	1.12376e-15	1.014	0.921	0.911	2.55419e-11	Amnion-early		CAMK1G	1.04729e-09	4.46641	0.231	0.014	6.3533e-05	Amnion-late
LINC00643	1.30861e-47	1.03071	0.918	0.452	7.93853e-43	CTBs										IGFBP5	1.01902e-19	4.45301	0.692	0.064	6.18175e-15	Amnion-late
MPZL1	1.05936e-37	1.02186	1	0.987	6.42647e-33	CTBs										WNT4	1.10539e-17	4.44746	0.462	0.031	6.70576e-13	Amnion-late
MAGED1	2.02716e-29	1.01552	1	0.939	1.22975e-24	CTBs										TFAP2B	1.73366e-32	4.3991	0.615	0.027	1.05171e-27	Amnion-late
SLC2A3	3.97943e-29	1.01462	1	0.995	2.41408e-24	CTBs										KRT17	4.14829e-37	4.38984	0.231	0.002	2.51652e-32	Amnion-late
CTSC	5.37988e-43	1.00809	1	0.997	3.26365e-38	CTBs										TRIML2	1.39405e-52	4.38533	1	0.045	8.45688e-48	Amnion-late
HIF1A	4.42722e-37	1.00374	1	0.997	2.68573e-32	CTBs										C1orf105	6.90417e-41	4.38418	0.308	0.003	4.18835e-36	Amnion-late
SDC1	1.67337e-51	3.7946	1	0.859	1.01513e-46	STBs										MET	8.47861e-11	4.34009	0.231	0.013	5.14346e-06	Amnion-late
TREML2	8.56402e-48	3.41945	0.982	0.637	5.19528e-43	STBs										VGLL1	4.11676e-36	4.32869	0.385	0.008	2.49739e-31	Amnion-late
TNFRSF1B	6.0244e-48	3.18401	1	0.7	3.65464e-43	STBs										CSF2RA	2.70425e-10	4.31336	0.462	0.056	1.64051e-05	Amnion-late
ERVW-1	3.99406e-55	3.01862	1	0.935	2.42296e-50	STBs										EVA1A	1.89866e-09	4.22874	0.385	0.043	0.00011518	Amnion-late
HSPB8	5.58035e-46	2.86665	1	0.854	3.38526e-41	STBs										KRT231	2.14635e-23	4.22012	0.231	0.004	1.30206e-18	Amnion-late
CYP11A1	6.17033e-47	2.79513	1	0.892	3.74317e-42	STBs										GFRA1	2.0436e-12	4.1972	0.308	0.019	1.23973e-07	Amnion-late
ENSG00000267943	8.35534e-53	2.79154	1	0.599	5.06868e-48	STBs										ENSG00000286342	2.57105e-29	4.09752	0.615	0.031	1.5597e-24	Amnion-late
SLC40A1	9.98647e-37	2.78316	0.991	0.803	6.05819e-32	STBs										KCNMA1	2.25613e-22	4.09671	0.692	0.056	1.36866e-17	Amnion-late
MUC15	1.2342e-39	2.75835	0.991	0.769	7.48714e-35	STBs										DLX5	3.29108e-24	4.08038	0.923	0.096	1.9965e-19	Amnion-late
LYPD3	3.97888e-46	2.75657	0.991	0.814	2.41375e-41	STBs										KRT71	2.83592e-21	4.0736	0.846	0.094	1.72038e-16	Amnion-late
DEPP1	5.67803e-35	2.74785	1	0.881	3.44452e-30	STBs										GPRC5A	5.95151e-30	4.05347	0.462	0.015	3.61042e-25	Amnion-late
ANXA1	2.39791e-40	2.67122	1	0.87	1.45467e-35	STBs										PHACTR1	1.09013e-10	4.03556	0.538	0.076	6.61319e-06	Amnion-late
PSG4	2.31864e-29	2.65482	0.817	0.388	1.40658e-24	STBs										WNT6	1.93521e-40	4.00453	0.462	0.01	1.17397e-35	Amnion-late
PSG3	2.10154e-25	2.60036	0.835	0.46	1.27488e-20	STBs										MUC3A	1.88e-08	3.97813	0.462	0.069	0.00114048	Amnion-late
PLAC4	2.98683e-36	2.54622	0.917	0.538	1.81193e-31	STBs										GPR37	2.30477e-09	3.97236	0.308	0.027	0.000139817	Amnion-late
SGK1	1.78641e-29	2.49415	1	0.987	1.08371e-24	STBs										SLC15A1	1.55853e-20	3.96654	0.308	0.01	9.45468e-16	Amnion-late
CGB3	2.23662e-41	2.4777	0.991	0.715	1.35683e-36	STBs										CKMT2	1.90946e-13	3.93761	0.308	0.018	1.15836e-08	Amnion-late
LCMT1-AS2	6.86175e-41	2.45647	1	0.796	4.16261e-36	STBs										MXRA5	4.47354e-17	3.89314	0.231	0.007	2.71383e-12	Amnion-late
PSG6	7.27084e-27	2.45475	0.826	0.48	4.41078e-22	STBs										HFE	5.41387e-11	3.88459	0.154	0.005	3.28427e-06	Amnion-late
GDF15	1.44966e-16	2.42502	0.991	0.839	8.79421e-12	STBs										WT1	5.87425e-09	3.86598	0.154	0.007	0.000356355	Amnion-late
PRR9	4.52602e-25	2.39987	0.899	0.641	2.74566e-20	STBs										EPAS12	1.52065e-26	3.86434	0.923	0.083	9.22488e-22	Amnion-late
CYP19A1	9.00477e-39	2.37878	0.991	0.774	5.46265e-34	STBs										KANK4	1.56357e-11	3.86413	0.308	0.021	9.48521e-07	Amnion-late
KRT23	1.82502e-36	2.36217	1	0.789	1.10713e-31	STBs										ISL1	9.89834e-19	3.86053	1	0.154	6.00473e-14	Amnion-late
TRPV2	3.77601e-50	2.35875	1	0.749	2.29068e-45	STBs										EYA1	2.59107e-09	3.84843	0.308	0.027	0.000157185	Amnion-late
CGB8	2.5024e-41	2.32788	1	0.74	1.51806e-36	STBs										CTSV	8.88747e-10	3.83339	1	0.771	5.3915e-05	Amnion-late
PSG9	9.9033e-26	2.30046	0.78	0.325	6.00774e-21	STBs										FHOD3	5.13043e-08	3.79884	0.308	0.032	0.00311232	Amnion-late
CGB5	2.09241e-40	2.29289	1	0.722	1.26934e-35	STBs										SECTM1	3.86636e-17	3.78523	0.231	0.007	2.34549e-12	Amnion-late
CCR7	4.62318e-20	2.28516	0.982	0.769	2.8046e-15	STBs										ANXA3	7.00862e-13	3.77631	1	0.329	4.25171e-08	Amnion-late
PSG2	1.59264e-20	2.25715	0.725	0.383	9.66161e-16	STBs										ADAMTSL3	4.09271e-10	3.75851	0.231	0.014	2.4828e-05	Amnion-late
NEURL1	1.66872e-49	2.24712	0.991	0.697	1.01231e-44	STBs										PPARG1	7.39187e-18	3.74805	0.538	0.041	4.4842e-13	Amnion-late
HOPX	6.98555e-43	2.21412	0.991	0.72	4.23771e-38	STBs										TFAP2A	5.83152e-20	3.74785	0.846	0.097	3.53763e-15	Amnion-late
PRKCZ	2.16131e-52	2.20778	1	0.814	1.31113e-47	STBs										TMEM79	6.01882e-07	3.73235	0.308	0.038	0.0365126	Amnion-late
SLC38A3	1.20393e-48	2.20194	0.972	0.498	7.30352e-44	STBs										EDNRB1	2.12633e-13	3.68023	0.923	0.213	1.28992e-08	Amnion-late
MAN1A2	1.57006e-43	2.1854	1	0.973	9.52459e-39	STBs										NTRK2	1.37154e-10	3.66603	0.231	0.013	8.3203e-06	Amnion-late
EHD1	6.61765e-45	2.17606	1	0.973	4.01453e-40	STBs										TOX	5.56861e-13	3.66143	0.615	0.081	3.37814e-08	Amnion-late
NUCB2	2.36e-44	2.17176	1	0.852	1.43167e-39	STBs										VIT	7.44095e-09	3.64483	0.385	0.044	0.000451398	Amnion-late
GALNT2	3.5826e-42	2.16282	0.991	0.939	2.17335e-37	STBs										MYCT1	1.30459e-12	3.61343	0.462	0.044	7.91415e-08	Amnion-late
TREM1	5.94853e-34	2.14092	0.917	0.518	3.60862e-29	STBs										KCNJ13	2.71098e-29	3.61032	0.769	0.049	1.64459e-24	Amnion-late
ZNF292	6.52027e-42	2.13616	1	0.987	3.95545e-37	STBs										GAS1	2.36631e-11	3.6063	0.385	0.035	1.4355e-06	Amnion-late
FHDC1	6.43925e-40	2.10188	1	0.814	3.90631e-35	STBs										TGFBI	1.09251e-15	3.5995	0.923	0.156	6.62761e-11	Amnion-late
TENT5A	2.52708e-37	2.08582	1	0.897	1.53303e-32	STBs										RAP2C	1.77892e-10	3.56853	0.923	0.279	1.07917e-05	Amnion-late
ATP2B4	2.16169e-40	2.07471	1	0.942	1.31137e-35	STBs										CST6	1.33655e-11	3.5621	0.308	0.021	8.10805e-07	Amnion-late
CGA	3.12683e-43	2.07442	1	0.814	1.89686e-38	STBs										KCNK12	8.45721e-10	3.56191	0.615	0.103	5.13048e-05	Amnion-late
DNAJB9	2.12818e-47	2.06212	0.991	0.919	1.29104e-42	STBs										UPK2	1.33436e-07	3.5571	0.385	0.053	0.00809478	Amnion-late
CGB7	3.09585e-39	2.05289	0.991	0.668	1.87807e-34	STBs										KIAA1217	1.62853e-13	3.49893	0.846	0.154	9.8793e-09	Amnion-late
TBX3	2.16434e-41	2.03188	1	0.953	1.31297e-36	STBs										UPP1	4.47804e-10	3.49274	0.846	0.251	2.71656e-05	Amnion-late
NCOA3	5.21451e-38	2.00547	1	0.998	3.16333e-33	STBs										TACC11	1.26178e-14	3.46801	0.692	0.087	7.65448e-10	Amnion-late
COBLL1	1.42969e-40	2.00061	1	0.857	8.67308e-36	STBs										HERPUD11	3.0897e-10	3.46581	1	0.521	1.87434e-05	Amnion-late
CRIP2	9.37605e-39	1.98738	0.991	0.738	5.68789e-34	STBs										SLC35F2	1.22563e-08	3.43755	0.769	0.177	0.000743514	Amnion-late
FDX1	1.83203e-37	1.94722	1	0.996	1.11139e-32	STBs										PRLR	1.27163e-10	3.43448	0.231	0.013	7.71425e-06	Amnion-late
CD274	1.92107e-37	1.9418	0.991	0.765	1.1654e-32	STBs										SEMA3D	2.42643e-07	3.43161	0.308	0.035	0.0147197	Amnion-late
HMOX1	6.13803e-29	1.93225	1	0.966	3.72357e-24	STBs										GRIP1	5.70788e-08	3.42904	0.308	0.032	0.00346263	Amnion-late
MGAT1	6.64749e-35	1.92471	1	0.998	4.03263e-30	STBs										HSPB81	1.38241e-10	3.42629	0.462	0.054	8.38624e-06	Amnion-late
PDLIM2	1.0741e-46	1.91346	1	0.812	6.51594e-42	STBs										CCR3	1.49344e-13	3.41813	0.231	0.009	9.05978e-09	Amnion-late
PSG5	1.77621e-20	1.90789	0.734	0.377	1.07752e-15	STBs										ANKS1A	4.10368e-08	3.41709	0.692	0.173	0.00248946	Amnion-late
VSIR	1.21184e-35	1.90568	1	0.738	7.35148e-31	STBs										CLIC5	3.68496e-08	3.41555	0.154	0.008	0.00223544	Amnion-late
PDIA3	1.35715e-46	1.90252	1	1	8.23299e-42	STBs										FXYD3	3.1577e-35	3.36718	0.615	0.025	1.91559e-30	Amnion-late
MAFF	1.33075e-46	1.89394	1	0.794	8.07284e-42	STBs										AMER2	8.86553e-09	3.35613	0.308	0.029	0.000537818	Amnion-late
KYNU	1.20404e-39	1.88446	0.982	0.682	7.30417e-35	STBs										SOX7	1.82122e-24	3.35582	0.538	0.028	1.10483e-19	Amnion-late
HERPUD1	1.37053e-40	1.8589	1	0.975	8.31416e-36	STBs										GLB1	8.66999e-08	3.34388	0.923	0.476	0.00525957	Amnion-late
SLC19A1	4.05547e-28	1.85427	1	0.787	2.46021e-23	STBs										ARL4C	8.26464e-10	3.3281	0.923	0.313	5.01366e-05	Amnion-late
ERVV-2	8.84085e-50	1.84756	1	0.724	5.36321e-45	STBs										GPC5	3.35831e-11	3.3275	0.231	0.012	2.03729e-06	Amnion-late
CYRIA	4.88208e-36	1.8408	0.991	0.794	2.96166e-31	STBs										SYT7	3.9423e-10	3.31498	0.385	0.038	2.39156e-05	Amnion-late
KIF21A	6.76544e-33	1.83147	1	0.971	4.10419e-28	STBs										LINC02381	4.51217e-19	3.30301	1	0.148	2.73726e-14	Amnion-late
CDH5	2.79771e-34	1.8026	1	0.693	1.6972e-29	STBs										LHFPL6	8.72625e-16	3.28025	0.846	0.121	5.29369e-11	Amnion-late
SP6	5.25613e-24	1.77917	0.991	0.841	3.18858e-19	STBs										FAM110B	8.23989e-08	3.27658	0.615	0.135	0.00499864	Amnion-late
MCFD2	6.9442e-39	1.77886	1	0.991	4.21263e-34	STBs										PCDH11Y	3.56263e-09	3.26252	0.385	0.044	0.000216123	Amnion-late
ESRRG	3.02436e-33	1.77586	1	0.744	1.8347e-28	STBs										TPM11	2.03826e-09	3.2595	1	0.774	0.000123649	Amnion-late
CHAC1	7.43836e-13	1.7581	0.853	0.643	4.5124e-08	STBs										DSP1	9.02508e-10	3.24662	1	0.658	5.47497e-05	Amnion-late
SIAH1	2.44666e-31	1.75785	0.991	0.962	1.48424e-26	STBs										CDH3	2.14517e-08	3.24264	0.923	0.355	0.00130135	Amnion-late
DAB2	2.06608e-17	1.74709	1	0.948	1.25337e-12	STBs										SEMA3C	8.62796e-08	3.21162	0.615	0.122	0.00523406	Amnion-late
KHK	1.26599e-32	1.74372	0.963	0.697	7.68001e-28	STBs										ZNRF2	6.38284e-07	3.20897	0.462	0.085	0.0387208	Amnion-late
HPCAL1	4.4803e-32	1.72803	0.991	0.883	2.71793e-27	STBs										CDON	8.24714e-09	3.19339	0.385	0.043	0.000500304	Amnion-late
PGF	3.4626e-35	1.72716	1	0.908	2.10055e-30	STBs										RIMS2	1.71093e-07	3.18068	0.615	0.133	0.0103792	Amnion-late
MAOA	9.39144e-28	1.7266	0.972	0.679	5.69722e-23	STBs										TMTC2	5.70244e-10	3.16812	0.385	0.039	3.45933e-05	Amnion-late
ST3GAL1	6.21123e-25	1.71612	0.991	0.937	3.76798e-20	STBs										AFAP1L2	4.92494e-10	3.16268	0.692	0.125	2.98767e-05	Amnion-late
PHOSPHO1	4.4927e-27	1.71506	0.936	0.684	2.72545e-22	STBs										CCDC3	2.68645e-07	3.15851	0.308	0.036	0.0162971	Amnion-late
EIF2B2	2.44279e-31	1.67849	1	1	1.48189e-26	STBs										RNF43	3.77492e-07	3.12422	0.308	0.035	0.0229002	Amnion-late
CPM	7.89136e-43	1.6535	0.991	0.639	4.78721e-38	STBs										CREG1	1.85076e-09	3.11947	1	0.453	0.000112274	Amnion-late
BTG1	3.35295e-43	1.64012	1	0.978	2.03403e-38	STBs										MANEA	4.74744e-09	3.11736	0.769	0.207	0.000287999	Amnion-late
GADD45G	8.4294e-50	1.62614	0.991	0.556	5.11361e-45	STBs										CACNG4	1.54066e-08	3.11717	0.308	0.031	0.000934626	Amnion-late
NEAT1	9.27401e-26	1.60598	1	0.998	5.62598e-21	STBs										MYOF	4.91768e-12	3.11682	0.769	0.135	2.98326e-07	Amnion-late
TCL6	6.70827e-39	1.58237	0.899	0.446	4.0695e-34	STBs										HTR1E	3.08648e-07	3.11181	0.231	0.02	0.0187238	Amnion-late
ERVV-1	4.38155e-54	1.57641	0.991	0.581	2.65802e-49	STBs										CLIC3	8.48911e-14	3.09866	0.462	0.039	5.14983e-09	Amnion-late
RHOBTB1	9.66112e-20	1.57497	0.927	0.726	5.86082e-15	STBs										FZD6	3.76042e-14	3.09751	0.769	0.107	2.28122e-09	Amnion-late
CBLB	1.54305e-28	1.55857	0.991	0.946	9.36075e-24	STBs										C6orf141	7.96819e-09	3.09679	0.231	0.016	0.000483382	Amnion-late
RIPOR2	2.59423e-42	1.54479	0.963	0.621	1.57377e-37	STBs										ERRFI1	1.37243e-09	3.09334	1	0.389	8.32569e-05	Amnion-late
DNAJC3	1.0798e-36	1.52362	1	0.998	6.55051e-32	STBs										MSX2	5.3081e-10	3.08929	1	0.383	3.22011e-05	Amnion-late
PHLDB3	3.4294e-36	1.51785	0.982	0.72	2.08041e-31	STBs										ADAMTS2	6.94432e-07	3.08924	0.308	0.037	0.0421271	Amnion-late
ADM	5.36166e-36	1.51701	1	0.877	3.2526e-31	STBs										SESN3	6.35513e-10	3.08135	0.923	0.257	3.85528e-05	Amnion-late
MLLT1	3.7832e-18	1.49605	0.991	0.922	2.29504e-13	STBs										DLX2	3.28015e-29	3.07553	0.462	0.016	1.98987e-24	Amnion-late
SLC49A4	1.12269e-45	1.49392	0.991	0.915	6.81066e-41	STBs										CCBE1	1.88176e-13	3.04111	0.692	0.094	1.14155e-08	Amnion-late
GCNT1	4.06331e-25	1.48702	0.991	0.834	2.46497e-20	STBs										PRSS23	4.10122e-12	3.02101	0.923	0.192	2.48796e-07	Amnion-late
DCAF12	2.96795e-30	1.48626	0.991	0.984	1.80048e-25	STBs										METTL24	2.89742e-10	3.00423	0.385	0.037	1.75769e-05	Amnion-late
FNDC3A	8.53282e-35	1.48273	1	0.928	5.17635e-30	STBs										TACSTD2	1.24933e-13	2.99024	0.538	0.053	7.57891e-09	Amnion-late
CPEB4	6.69065e-43	1.48106	1	0.859	4.05882e-38	STBs										LIMA11	3.64424e-08	2.96618	0.846	0.252	0.00221074	Amnion-late
ALAS1	2.11905e-37	1.4777	1	0.984	1.2855e-32	STBs										FUT8	3.23674e-08	2.94729	0.846	0.279	0.00196354	Amnion-late
CEP85	4.68636e-20	1.47691	0.991	0.951	2.84293e-15	STBs										ANKRD63	2.53149e-14	2.93585	0.154	0.003	1.5357e-09	Amnion-late
RAI14	1.85237e-32	1.46423	1	0.987	1.12372e-27	STBs										SPNS2	8.58233e-19	2.91444	0.385	0.019	5.20639e-14	Amnion-late
GATA2	1.2076e-27	1.46253	1	0.982	7.3258e-23	STBs										LIMCH1	1.91239e-07	2.91183	0.769	0.26	0.0116013	Amnion-late
RAP1B	1.19398e-42	1.45729	1	1	7.24316e-38	STBs										GADD45G1	4.29088e-07	2.90762	0.923	0.378	0.0260302	Amnion-late
PLIN2	1.75898e-25	1.43907	1	1	1.06707e-20	STBs										IGFBP7	2.0315e-15	2.90572	0.923	0.153	1.23239e-10	Amnion-late
HSD3B1	5.10927e-24	1.42847	0.991	0.823	3.09949e-19	STBs										LRRN1	2.51662e-11	2.89357	1	0.362	1.52668e-06	Amnion-late
KCNN4	7.2721e-42	1.42843	0.972	0.596	4.41154e-37	STBs										ATP2B1	6.79307e-09	2.88849	1	0.738	0.000412095	Amnion-late
HSPA5	6.37833e-35	1.41651	1	1	3.86935e-30	STBs										ARHGAP29	4.36416e-10	2.85899	1	0.461	2.64747e-05	Amnion-late
RCN1	1.86217e-26	1.41496	1	0.998	1.12967e-21	STBs										CALB2	5.28383e-09	2.85038	0.308	0.028	0.000320538	Amnion-late
TGFBR2	8.4676e-30	1.41216	1	0.778	5.13678e-25	STBs										RSPO1	1.88904e-07	2.84714	0.154	0.008	0.0114597	Amnion-late
ADAMTS20	9.40477e-40	1.40956	1	0.648	5.70531e-35	STBs										PSTPIP2	3.86738e-07	2.82092	0.692	0.181	0.023461	Amnion-late
SELENOS	6.27804e-32	1.40398	1	0.991	3.80851e-27	STBs										TFAP2C1	3.87588e-10	2.81326	0.538	0.075	2.35126e-05	Amnion-late
DEDD2	1.99956e-36	1.39899	1	0.964	1.21301e-31	STBs										HIF1A-AS3	4.59681e-12	2.8091	0.615	0.081	2.78861e-07	Amnion-late
CMAS	8.3537e-29	1.39067	1	0.989	5.06769e-24	STBs										TMEM54	2.70982e-09	2.79804	1	0.475	0.000164388	Amnion-late
SQSTM1	2.8025e-21	1.38852	1	0.998	1.70011e-16	STBs										FREM2	1.57264e-08	2.78497	0.615	0.116	0.000954026	Amnion-late
EPAS1	1.80766e-25	1.38603	1	0.83	1.0966e-20	STBs										PATJ	7.0662e-07	2.75532	0.692	0.206	0.0428664	Amnion-late
ATF3	4.79814e-37	1.38161	0.982	0.805	2.91074e-32	STBs										CTHRC1	7.94877e-08	2.75038	0.846	0.256	0.00482204	Amnion-late
RAB9A	2.60014e-31	1.38053	1	0.987	1.57735e-26	STBs										ZNF836	9.61649e-13	2.7466	0.615	0.076	5.83375e-08	Amnion-late
NRBF2	4.20071e-24	1.37367	1	0.998	2.54832e-19	STBs										SLC8A1	1.71739e-08	2.7372	0.385	0.047	0.00104184	Amnion-late
ERVFRD-1	9.38241e-45	1.37345	0.945	0.399	5.69174e-40	STBs										SLC2A31	3.08318e-09	2.72109	1	0.968	0.000187038	Amnion-late
UCA1	5.75243e-20	1.35903	0.991	0.798	3.48965e-15	STBs										CHN2	1.15351e-28	2.69962	0.538	0.023	6.99767e-24	Amnion-late
SERP1	4.53782e-36	1.35638	1	1	2.75282e-31	STBs										LGALS31	3.65078e-15	2.69855	0.923	0.162	2.21471e-10	Amnion-late
TRIB3	1.19257e-10	1.35583	0.917	0.794	7.23462e-06	STBs										ENSG00000287713	6.34279e-32	2.69234	0.615	0.027	3.84779e-27	Amnion-late
CSRP1	1.00097e-20	1.35417	0.991	0.895	6.0723e-16	STBs										HEBP1	6.91249e-07	2.69158	0.769	0.275	0.0419339	Amnion-late
LGALS16	1.7903e-42	1.35361	0.963	0.527	1.08607e-37	STBs										STOM	9.32474e-10	2.68958	1	0.516	5.65676e-05	Amnion-late
NECTIN3	2.22161e-45	1.33435	1	0.691	1.34772e-40	STBs										NKX2-3	5.42896e-08	2.6838	0.231	0.018	0.00329343	Amnion-late
CGB2	3.49725e-40	1.3329	0.991	0.563	2.12157e-35	STBs										LMNTD2-AS1	4.37593e-18	2.68165	0.385	0.019	2.65461e-13	Amnion-late
BAIAP2	1.44637e-28	1.32997	1	0.953	8.77427e-24	STBs										TANC1	5.90647e-08	2.64829	0.538	0.093	0.0035831	Amnion-late
PLEKHF1	1.4532e-27	1.32513	1	0.883	8.81572e-23	STBs										MXRA81	2.87083e-07	2.6455	1	0.515	0.0174156	Amnion-late
FAM214A	2.01897e-29	1.32479	0.972	0.747	1.22479e-24	STBs										TNFRSF19	1.05606e-07	2.63295	0.615	0.128	0.0064065	Amnion-late
FURIN	1.12397e-31	1.31146	1	0.978	6.81844e-27	STBs										SOX9	6.46823e-08	2.62983	0.538	0.097	0.00392389	Amnion-late
ADCK2	2.40317e-37	1.29843	0.972	0.787	1.45786e-32	STBs										ABCB4	1.23102e-11	2.58775	0.308	0.02	7.46785e-07	Amnion-late
SURF4	4.89443e-36	1.29386	1	1	2.96916e-31	STBs										LIN37	5.36134e-08	2.5865	0.692	0.178	0.0032524	Amnion-late
KLF10	8.16914e-14	1.28907	0.982	0.917	4.95573e-09	STBs										EZR	1.69355e-08	2.58276	1	0.765	0.00102738	Amnion-late
RASA1	1.10186e-29	1.28787	0.991	0.904	6.68433e-25	STBs										KRT181	1.10013e-08	2.55359	1	0.883	0.000667381	Amnion-late
MGAT4A	9.20381e-26	1.28624	1	0.857	5.5834e-21	STBs										MFAP51	1.88903e-07	2.53538	0.154	0.008	0.0114596	Amnion-late
ITCH	9.61843e-38	1.27903	1	0.993	5.83492e-33	STBs										GUCY1A1	1.2866e-09	2.53411	0.615	0.097	7.80506e-05	Amnion-late
ZNF702P	1.36943e-36	1.27272	0.991	0.8	8.30753e-32	STBs										ELF3	6.12694e-09	2.52035	0.692	0.141	0.000371684	Amnion-late
FADS3	2.57593e-36	1.27095	1	0.872	1.56266e-31	STBs										UNC5C	1.19193e-08	2.51263	0.538	0.084	0.000723072	Amnion-late
GRAMD2B	5.9104e-40	1.26683	0.991	0.821	3.58549e-35	STBs										SLC38A21	2.61504e-08	2.50869	1	0.808	0.00158639	Amnion-late
GOLGA7	1.05732e-22	1.26478	1	0.984	6.41415e-18	STBs										PALLD1	9.40196e-09	2.50537	0.846	0.223	0.000570361	Amnion-late
OTUB2	8.91431e-33	1.26157	0.927	0.451	5.40778e-28	STBs										GAB2	2.31047e-12	2.49706	0.615	0.076	1.40163e-07	Amnion-late
AADAT	8.30672e-09	1.25223	0.844	0.693	0.000503919	STBs										TCIM	1.75111e-07	2.48697	0.154	0.008	0.0106229	Amnion-late
RPS6KA5	4.04029e-40	1.25067	0.991	0.753	2.451e-35	STBs										SH3KBP1	5.51745e-08	2.48518	0.769	0.192	0.0033471	Amnion-late
NUS1	3.80615e-23	1.24949	0.991	0.987	2.30896e-18	STBs										PRSS81	3.44298e-08	2.4759	1	0.378	0.00208865	Amnion-late
HSPB1	4.44889e-09	1.24101	1	0.96	0.000269887	STBs										DSC2	2.88184e-07	2.46498	1	0.619	0.0174824	Amnion-late
RIPK2	4.0569e-30	1.23643	1	0.915	2.46108e-25	STBs										SCUBE3	1.66488e-10	2.45598	0.385	0.036	1.00998e-05	Amnion-late
CALR	2.03176e-29	1.23385	1	1	1.23255e-24	STBs										EXPH5	5.48521e-10	2.44094	0.538	0.074	3.32755e-05	Amnion-late
ZNF114	1.06088e-10	1.22582	0.954	0.865	6.43572e-06	STBs										CRH	5.44627e-17	2.43877	0.154	0.003	3.30393e-12	Amnion-late
EPS8L1	9.92156e-43	1.21806	1	0.731	6.01881e-38	STBs										SELENOM	7.43837e-07	2.43465	0.923	0.452	0.0451241	Amnion-late
ZNF750	2.84448e-24	1.21477	0.908	0.594	1.72558e-19	STBs										IGFBP31	4.76999e-10	2.41846	0.846	0.212	2.89367e-05	Amnion-late
SLC7A5	6.14278e-17	1.2106	1	0.991	3.72646e-12	STBs										TBC1D1	2.15301e-08	2.4134	0.923	0.277	0.0013061	Amnion-late
ASB2	8.11447e-26	1.20548	0.761	0.318	4.92256e-21	STBs										KRT8	2.08311e-07	2.37314	1	0.819	0.012637	Amnion-late
SLC38A2	2.09533e-17	1.20471	1	1	1.27111e-12	STBs										LINC01135	9.81415e-16	2.36601	0.231	0.008	5.95365e-11	Amnion-late
KIAA0040	5.98022e-31	1.19873	0.945	0.619	3.62784e-26	STBs										RGS16	1.21517e-07	2.36398	0.846	0.295	0.00737173	Amnion-late
PRKCH	2.85591e-28	1.19173	0.991	0.688	1.73251e-23	STBs										KRT8P3	6.26836e-08	2.34449	1	0.601	0.00380264	Amnion-late
SDF2L1	1.84527e-27	1.18692	0.991	0.996	1.11942e-22	STBs										MAGI3	4.71408e-08	2.32625	0.538	0.097	0.00285975	Amnion-late
TMEM184B	1.25813e-19	1.18454	0.991	0.957	7.63232e-15	STBs										CDH1	8.61792e-09	2.32561	1	0.396	0.000522797	Amnion-late
KRT80	8.13487e-10	1.18014	0.633	0.404	4.93494e-05	STBs										ENSG00000218416	4.30053e-09	2.323	0.231	0.015	0.000260888	Amnion-late
ECM1	3.56667e-21	1.17646	0.936	0.603	2.16369e-16	STBs										GPRC5C	5.04893e-07	2.29606	0.846	0.297	0.0306288	Amnion-late
SEC61A1	1.46207e-28	1.17619	1	1	8.8695e-24	STBs										PDLIM1	2.02698e-08	2.28409	1	0.59	0.00122964	Amnion-late
DEPDC1B	9.67655e-24	1.1682	0.991	0.901	5.87018e-19	STBs										TNFAIP8	8.18274e-07	2.28157	0.769	0.259	0.0496398	Amnion-late
BHLHE40	2.46632e-24	1.16757	1	0.791	1.49617e-19	STBs										CCDC6	2.34764e-08	2.27626	0.923	0.291	0.00142417	Amnion-late
MBD3	6.46617e-31	1.16517	1	0.991	3.92264e-26	STBs										MYH91	2.85149e-07	2.2728	0.923	0.355	0.0172983	Amnion-late
PTGES	8.91686e-23	1.1648	0.991	0.859	5.40933e-18	STBs										NFIL3	1.88157e-07	2.2468	1	0.592	0.0114144	Amnion-late
ST3GAL4	1.91272e-28	1.16302	1	0.913	1.16033e-23	STBs										SSUH2	7.07769e-11	2.24092	0.154	0.005	4.29361e-06	Amnion-late
SLC3A2	1.00569e-27	1.1593	1	1	6.10092e-23	STBs										PERP	2.25087e-08	2.23851	1	0.64	0.00136547	Amnion-late
MTUS1	9.49587e-30	1.15854	0.972	0.783	5.76057e-25	STBs										ARHGAP8	3.99329e-07	2.23486	0.615	0.149	0.0242249	Amnion-late
TYRO3	9.13529e-34	1.14864	0.991	0.948	5.54183e-29	STBs										C19orf33	4.1041e-07	2.22626	0.769	0.246	0.0248971	Amnion-late
OVOL1	5.45111e-13	1.14836	0.972	0.888	3.30686e-08	STBs										SOX9-AS1	4.2546e-09	2.22238	0.231	0.015	0.000258101	Amnion-late
RYBP	1.11517e-31	1.14745	1	0.978	6.76506e-27	STBs										KRT191	8.85409e-09	2.21067	1	0.938	0.000537124	Amnion-late
SESTD1	7.78144e-24	1.13879	0.991	0.926	4.72053e-19	STBs										CLDN6	9.84543e-08	2.21018	1	0.608	0.00597263	Amnion-late
SDCBP	2.38908e-21	1.13539	1	1	1.44931e-16	STBs										SERPINB9	5.88274e-07	2.20286	1	0.486	0.035687	Amnion-late
PPP1R15B	6.51331e-31	1.13489	0.991	0.978	3.95124e-26	STBs										ADAMTS18	5.70804e-10	2.18938	0.308	0.025	3.46272e-05	Amnion-late
ZNF165	2.03935e-27	1.13341	1	0.865	1.23715e-22	STBs										SLC38A1	1.43497e-07	2.17038	1	0.651	0.00870509	Amnion-late
SRPRA	5.58037e-39	1.13095	1	0.993	3.38528e-34	STBs										DOK4	4.61792e-08	2.14077	0.846	0.23	0.00280142	Amnion-late
RXYLT1	1.36114e-32	1.1297	0.972	0.848	8.25723e-28	STBs										ZFP42	1.5757e-08	2.11685	1	0.445	0.000955881	Amnion-late
ATP10D	2.17859e-28	1.12637	0.972	0.608	1.32162e-23	STBs										TPD52L1	3.45784e-07	2.0787	0.769	0.204	0.0209767	Amnion-late
SLC13A4	1.34784e-40	1.12333	0.954	0.484	8.17653e-36	STBs										RARRES2	4.02663e-07	2.0344	1	0.541	0.0244271	Amnion-late
KATNBL1	1.61311e-11	1.12333	0.991	0.987	9.78575e-07	STBs										GATA3	3.55993e-09	2.01217	0.923	0.248	0.000215959	Amnion-late
EAF1	1.73951e-29	1.12243	0.991	0.984	1.05525e-24	STBs										DACT1	2.67294e-09	2.00622	0.692	0.124	0.000162151	Amnion-late
SLC38A9	8.92928e-23	1.11884	1	0.946	5.41686e-18	STBs										EPCAM1	1.43483e-07	2.00073	1	0.575	0.00870428	Amnion-late
PSG1	1.89204e-17	1.11829	0.55	0.209	1.14779e-12	STBs										TOM1L2	2.76842e-09	1.9975	0.308	0.026	0.000167943	Amnion-late
EPB41L3	3.64131e-34	1.11707	0.982	0.74	2.20896e-29	STBs										ID11	1.66969e-07	1.99263	1	0.672	0.010129	Amnion-late
STK40	3.0285e-45	1.11685	0.991	0.724	1.83721e-40	STBs										SMPX	7.94333e-10	1.98843	0.154	0.006	4.81874e-05	Amnion-late
HMG20B	7.509e-41	1.10974	1	0.962	4.55526e-36	STBs										KRT8P36	1.25476e-07	1.98057	0.923	0.381	0.00761185	Amnion-late
MCAM	9.02737e-22	1.10918	0.982	0.863	5.47636e-17	STBs										DLGAP4	1.43855e-07	1.97414	1	0.615	0.00872682	Amnion-late
SLC2A1	3.76448e-14	1.10546	1	1	2.28369e-09	STBs										FAM83B	1.48057e-08	1.97299	0.615	0.109	0.000898174	Amnion-late
PRKAG2	3.7364e-38	1.10493	0.982	0.621	2.26665e-33	STBs										NPC2	6.52321e-08	1.96616	1	0.845	0.00395724	Amnion-late
TVP23B	1.63469e-28	1.09912	1	0.989	9.91666e-24	STBs										MANBA	7.23095e-08	1.96341	0.692	0.148	0.00438658	Amnion-late
SPCS3	3.87085e-31	1.09854	1	1	2.34821e-26	STBs										PIK3C2G	7.73354e-09	1.93294	0.154	0.007	0.000469148	Amnion-late
TNFRSF21	1.81704e-18	1.09404	0.991	0.957	1.10229e-13	STBs										DLX1	1.93768e-13	1.90344	0.231	0.009	1.17547e-08	Amnion-late
SRPRB	1.47625e-32	1.09287	0.991	0.993	8.95552e-28	STBs										TLX3	6.25875e-31	1.88044	0.231	0.003	3.79681e-26	Amnion-late
CRELD2	1.55757e-22	1.092	1	0.962	9.44885e-18	STBs										SPINT2	1.92933e-07	1.85744	1	0.832	0.0117041	Amnion-late
FOSB	8.92587e-31	1.08738	0.991	0.603	5.41479e-26	STBs										ANO9	2.59843e-08	1.84503	0.231	0.017	0.00157631	Amnion-late
RDX	1.89235e-34	1.08704	1	0.996	1.14797e-29	STBs										ACTC1	1.14568e-07	1.83206	0.846	0.258	0.00695017	Amnion-late
SNX27	1.98219e-20	1.08462	1	0.993	1.20248e-15	STBs										ENSG00000274173	6.8125e-11	1.82335	0.154	0.005	4.13274e-06	Amnion-late
YY1AP1	1.24215e-26	1.0821	0.991	0.993	7.53537e-22	STBs										ANXA2	5.84893e-07	1.80511	1	0.842	0.0354819	Amnion-late
UBAP1	1.00416e-34	1.08106	1	0.982	6.09166e-30	STBs										PLD5	1.29632e-18	1.79966	0.231	0.006	7.86402e-14	Amnion-late
ADAMTS1	3.79226e-20	1.07702	1	0.848	2.30054e-15	STBs										TFAP2A-AS1	3.4954e-11	1.76942	0.231	0.012	2.12045e-06	Amnion-late
MFSD12	7.64794e-49	1.07381	1	0.785	4.63954e-44	STBs										CLCN1	6.11983e-07	1.76942	0.154	0.009	0.0371254	Amnion-late
NFKBIA	1.64444e-16	1.07184	0.991	0.989	9.97584e-12	STBs										BFSP2-AS1	2.2381e-41	1.72583	0.154	0	1.35772e-36	Amnion-late
UAP1	3.06179e-22	1.0654	1	0.975	1.8574e-17	STBs										S100A111	3.99523e-07	1.72536	1	0.939	0.0242367	Amnion-late
FAM83G	1.33928e-34	1.06034	0.991	0.87	8.12464e-30	STBs										PAPPA2	3.06137e-61	1.69188	0.231	0	1.85715e-56	Amnion-late
PPP1CB	1.9971e-19	1.05793	1	1	1.21152e-14	STBs										KCNV1	2.48088e-10	1.68922	0.385	0.036	1.505e-05	Amnion-late
DAP	7.7548e-27	1.05785	0.991	0.953	4.70437e-22	STBs										SRI	2.80955e-07	1.61196	1	0.947	0.0170439	Amnion-late
ABTB2	6.55224e-40	1.05608	1	0.646	3.97485e-35	STBs										LINC02672	1.41399e-16	1.59345	0.769	0.09	8.57785e-12	Amnion-late
SPATA13	8.15494e-31	1.05399	0.982	0.771	4.94711e-26	STBs										HAPLN1	1.83902e-07	1.58299	1	0.369	0.0111562	Amnion-late
LMAN1	5.05453e-30	1.05205	1	0.998	3.06628e-25	STBs										KRT8P45	5.10405e-09	1.56162	0.923	0.262	0.000309632	Amnion-late
TRIM13	6.07255e-20	1.0509	0.991	0.989	3.68385e-15	STBs										HOXB-AS1	4.08232e-08	1.50413	0.538	0.095	0.0024765	Amnion-late
SLC43A2	1.39451e-44	1.04976	1	0.682	8.45966e-40	STBs										NKX2-6	2.94545e-23	1.503	0.231	0.004	1.78683e-18	Amnion-late
NR4A1	3.85082e-21	1.04602	0.963	0.664	2.33606e-16	STBs										TMBIM6	1.40884e-07	1.40186	1	0.997	0.0085466	Amnion-late
LYN	1.80261e-23	1.04273	0.991	0.946	1.09353e-18	STBs										DIO21	2.54794e-08	1.1402	0.231	0.017	0.00154568	Amnion-late
TGFBR3	5.94007e-23	1.04016	1	0.969	3.60349e-18	STBs										CDHR3	1.82619e-08	1.04269	0.462	0.063	0.00110784	Amnion-late
MBNL2	1.69202e-21	1.03739	0.991	0.783	1.02645e-16	STBs										ENSG00000267774	2.68413e-20	1.01342	0.385	0.017	1.6283e-15	Amnion-late
TNS3	5.69327e-29	1.03514	0.991	0.937	3.45377e-24	STBs										KRT72	6.99043e-29	5.79125	0.875	0.092	4.24067e-24	Non-Neural Ectoderm
IER2	1.51609e-21	1.03114	1	1	9.19721e-17	STBs										HEY11	6.49369e-28	5.3456	0.875	0.092	3.93933e-23	Non-Neural Ectoderm
CARS1	3.886e-22	1.02876	0.991	0.993	2.3574e-17	STBs										TRIML21	1.68244e-56	5.21304	0.938	0.043	1.02064e-51	Non-Neural Ectoderm
MOSPD1	1.13204e-14	1.02839	0.991	0.933	6.8674e-10	STBs										EPAS13	5.90496e-36	5.19519	0.938	0.081	3.58218e-31	Non-Neural Ectoderm
TFAP2C	1.41566e-21	1.02474	0.991	0.966	8.58795e-17	STBs										LYPD1	2.34721e-89	4.94227	0.875	0.019	1.42391e-84	Non-Neural Ectoderm
MALAT1	7.73285e-21	1.0175	1	1	4.69105e-16	STBs										LMO11	4.32825e-68	4.86184	0.688	0.015	2.62569e-63	Non-Neural Ectoderm
KRT18	1.04549e-25	1.01366	1	1	6.34237e-21	STBs										VGLL11	2.83565e-42	4.80235	0.375	0.007	1.72022e-37	Non-Neural Ectoderm
CGB1	6.36157e-43	1.0117	0.972	0.406	3.85918e-38	STBs										LRRC3B	1.30856e-23	4.73831	0.5	0.031	7.93822e-19	Non-Neural Ectoderm
RAB11FIP5	2.87002e-27	1.01158	0.972	0.756	1.74107e-22	STBs										ERP271	5.94225e-43	4.61413	0.875	0.052	3.60481e-38	Non-Neural Ectoderm
FSTL3	1.23182e-26	5.23731	1	0.645	7.47271e-22	EVTs										ENSG000002877131	6.5347e-26	4.6058	0.5	0.027	3.96421e-21	Non-Neural Ectoderm
HLA-G	6.18758e-26	4.80193	1	0.732	3.75364e-21	EVTs										ABCG22	6.74471e-26	4.59978	0.75	0.07	4.09161e-21	Non-Neural Ectoderm
LEP	5.69971e-16	3.51491	0.95	0.511	3.45767e-11	EVTs										DIRAS21	1.48311e-26	4.56432	0.438	0.02	8.99713e-22	Non-Neural Ectoderm
ISM2	7.10253e-24	3.39773	1	0.713	4.30868e-19	EVTs										TFAP2A1	2.01522e-31	4.50213	0.938	0.094	1.22251e-26	Non-Neural Ectoderm
CSH1	1.81218e-31	3.3464	0.975	0.285	1.09934e-26	EVTs										RUBCNL	6.58532e-22	4.46865	0.625	0.055	3.99492e-17	Non-Neural Ectoderm
MMP2	2.06027e-21	3.33475	1	0.81	1.24984e-16	EVTs										GABRP1	6.46166e-38	4.41505	0.875	0.063	3.9199e-33	Non-Neural Ectoderm
HPGD	3.12672e-17	3.28656	1	0.839	1.89679e-12	EVTs										ISL11	9.13535e-21	4.33961	0.938	0.153	5.54187e-16	Non-Neural Ectoderm
NOTUM	6.59255e-30	3.28205	0.975	0.328	3.99931e-25	EVTs										AMER21	8.90728e-43	4.32066	0.625	0.024	5.40351e-38	Non-Neural Ectoderm
B2M	8.4583e-24	3.1909	1	0.92	5.13115e-19	EVTs										ENSG000002184161	5.36501e-38	4.30445	0.438	0.012	3.25463e-33	Non-Neural Ectoderm
SPON2	4.67853e-21	3.08437	0.975	0.522	2.83818e-16	EVTs										ENPEP1	7.04527e-30	4.26827	0.562	0.03	4.27394e-25	Non-Neural Ectoderm
H19	9.35274e-24	3.0708	1	0.957	5.67375e-19	EVTs										DLX51	2.84331e-31	4.25194	0.938	0.093	1.72487e-26	Non-Neural Ectoderm
HTRA4	2.51305e-24	3.00579	1	0.65	1.52452e-19	EVTs										GPR85	9.43668e-22	4.22868	0.312	0.012	5.72467e-17	Non-Neural Ectoderm
IFI6	3.52173e-20	2.96841	1	0.598	2.13642e-15	EVTs										LNX1	4.30096e-08	4.13066	0.688	0.212	0.00260913	Non-Neural Ectoderm
IGFBP3	1.29342e-14	2.91683	0.75	0.245	7.84639e-10	EVTs										LHFPL61	2.66198e-19	4.11725	0.812	0.12	1.61486e-14	Non-Neural Ectoderm
ANGPT4	6.81562e-20	2.9081	1	0.784	4.13463e-15	EVTs										VSTM5	2.41932e-15	4.113	0.188	0.006	1.46766e-10	Non-Neural Ectoderm
TFPI	4.29531e-22	2.87462	1	0.858	2.60571e-17	EVTs										CRH1	4.56153e-14	4.05486	0.125	0.003	2.7672e-09	Non-Neural Ectoderm
QSOX1	1.71169e-24	2.85597	1	0.95	1.03838e-19	EVTs										UPK21	1.61243e-29	4.04365	0.688	0.048	9.78162e-25	Non-Neural Ectoderm
ITGA5	1.74962e-25	2.82154	1	0.917	1.06139e-20	EVTs										EDNRB2	6.87546e-15	4.0343	0.875	0.212	4.17093e-10	Non-Neural Ectoderm
IL2RB	1.73259e-27	2.76228	1	0.499	1.05106e-22	EVTs										SERPINB91	8.70315e-13	4.02022	1	0.484	5.27968e-08	Non-Neural Ectoderm
COL4A2	1.42333e-24	2.75478	1	0.845	8.63446e-20	EVTs										TFAP2B1	5.64589e-49	4.00033	0.688	0.025	3.42502e-44	Non-Neural Ectoderm
GLIPR1	3.74075e-26	2.73731	1	0.551	2.26929e-21	EVTs										SLCO4A12	7.15649e-22	3.99103	0.375	0.018	4.34141e-17	Non-Neural Ectoderm
COL4A1	6.24655e-24	2.68601	1	0.837	3.78941e-19	EVTs										ATP8B1	1.25733e-18	3.87696	0.375	0.022	7.62745e-14	Non-Neural Ectoderm
DIO2	3.56068e-26	2.68428	1	0.499	2.16005e-21	EVTs										ANXA9	3.64836e-17	3.87425	0.688	0.088	2.21324e-12	Non-Neural Ectoderm
MMP12	4.73388e-08	2.65718	0.2	0.027	0.00287176	EVTs										ENSG00000265246	3.92072e-41	3.85287	0.312	0.004	2.37846e-36	Non-Neural Ectoderm
VGLL3	1.19164e-26	2.65532	1	0.563	7.22899e-22	EVTs										CCR71	2.28667e-07	3.84574	0.125	0.007	0.0138719	Non-Neural Ectoderm
ADAM19	1.23899e-19	2.63728	1	0.885	7.51621e-15	EVTs										TACC12	9.64657e-12	3.83022	0.562	0.088	5.852e-07	Non-Neural Ectoderm
LGALS3BP	4.12541e-29	2.58833	0.975	0.266	2.50264e-24	EVTs										GPRC5A1	4.87932e-43	3.79196	0.5	0.014	2.95999e-38	Non-Neural Ectoderm
HAPLN3	7.2803e-29	2.51386	1	0.375	4.41652e-24	EVTs										BNIPL	3.68031e-11	3.78164	0.438	0.052	2.23262e-06	Non-Neural Ectoderm
MAMDC2	2.10961e-19	2.49825	0.875	0.317	1.27978e-14	EVTs										DDIT4L	9.07779e-10	3.74918	0.5	0.086	5.50695e-05	Non-Neural Ectoderm
C1QTNF6	2.63424e-24	2.47932	1	0.707	1.59803e-19	EVTs										VTCN11	9.58408e-18	3.72718	0.312	0.015	5.81409e-13	Non-Neural Ectoderm
GJA51	2.16074e-19	2.46503	0.975	0.819	1.31079e-14	EVTs										SLC1A61	7.61935e-14	3.71317	0.5	0.058	4.6222e-09	Non-Neural Ectoderm
TPM1	6.65638e-24	2.46137	1	1	4.03803e-19	EVTs										STOM1	8.09402e-13	3.70373	1	0.515	4.91016e-08	Non-Neural Ectoderm
IFIT1	4.45164e-27	2.45928	0.775	0.15	2.70054e-22	EVTs										TACSTD21	7.85957e-19	3.7013	0.562	0.052	4.76793e-14	Non-Neural Ectoderm
COL27A1	6.83048e-22	2.4512	1	0.689	4.14364e-17	EVTs										ARHGAP18	2.29935e-22	3.70127	0.938	0.136	1.39488e-17	Non-Neural Ectoderm
COTL1	1.17448e-22	2.42998	1	0.946	7.12489e-18	EVTs										RASGEF1B	1.18221e-07	3.63436	0.562	0.148	0.00717176	Non-Neural Ectoderm
KRT7	2.51627e-23	2.37506	1	0.887	1.52647e-18	EVTs										NECTIN41	2.55808e-15	3.60737	0.188	0.006	1.55183e-10	Non-Neural Ectoderm
CD276	6.327e-23	2.36082	1	0.95	3.83821e-18	EVTs										WNT41	7.49259e-19	3.58249	0.438	0.03	4.5453e-14	Non-Neural Ectoderm
MCAM1	7.32367e-21	2.35483	1	0.878	4.44283e-16	EVTs										TSPAN1	4.69058e-09	3.53149	0.125	0.005	0.00028455	Non-Neural Ectoderm
PYCR1	5.36278e-12	2.26509	1	0.951	3.25328e-07	EVTs										CTSV1	4.66227e-11	3.5297	1	0.771	2.82832e-06	Non-Neural Ectoderm
HLA-C	7.37128e-15	2.25891	0.975	0.868	4.47171e-10	EVTs										GABRB1	7.53875e-23	3.51956	0.125	0.001	4.57331e-18	Non-Neural Ectoderm
CCR1	7.46243e-26	2.24827	1	0.52	4.52701e-21	EVTs										MANEA1	1.95868e-14	3.49558	0.875	0.204	1.18821e-09	Non-Neural Ectoderm
LY6E	8.45558e-23	2.24403	1	0.998	5.12949e-18	EVTs										NPPB	3.99096e-28	3.49345	0.562	0.031	2.42108e-23	Non-Neural Ectoderm
PLOD1	7.38476e-24	2.19505	1	0.981	4.47989e-19	EVTs										GRHL11	2.25721e-13	3.49234	0.438	0.044	1.36931e-08	Non-Neural Ectoderm
CCNE1	7.76073e-20	2.19132	1	0.988	4.70797e-15	EVTs										SGPP1	4.19512e-15	3.49208	0.75	0.128	2.54493e-10	Non-Neural Ectoderm
TCIRG1	6.24207e-24	2.18202	1	0.854	3.78669e-19	EVTs										WNT61	4.64771e-44	3.48116	0.438	0.009	2.81948e-39	Non-Neural Ectoderm
LRRC32	2.26263e-19	2.18142	1	0.567	1.3726e-14	EVTs										PLB1	8.28288e-23	3.4442	0.312	0.011	5.02473e-18	Non-Neural Ectoderm
EFNA1	5.6826e-21	2.17864	1	0.866	3.44729e-16	EVTs										CTTNBP2	6.64571e-07	3.43814	0.438	0.091	0.0403155	Non-Neural Ectoderm
ADGRG6	2.91897e-15	2.16674	1	0.68	1.77076e-10	EVTs										ENSG00000288043	1.08598e-22	3.43558	0.438	0.024	6.58802e-18	Non-Neural Ectoderm
HLA-E	8.18291e-22	2.16098	1	0.977	4.96408e-17	EVTs										FREM21	4.40453e-11	3.42841	0.625	0.115	2.67197e-06	Non-Neural Ectoderm
SLC16A3	1.41645e-22	2.15705	1	0.734	8.59275e-18	EVTs										RARRES21	1.7815e-12	3.4159	1	0.54	1.08073e-07	Non-Neural Ectoderm
TUBB6	4.58687e-23	2.12806	1	1	2.78258e-18	EVTs										PLD51	1.86377e-15	3.41008	0.188	0.006	1.13064e-10	Non-Neural Ectoderm
FLT4	4.24769e-31	2.08168	1	0.336	2.57682e-26	EVTs										SULF1	2.1681e-08	3.387	0.5	0.096	0.00131526	Non-Neural Ectoderm
FSTL1	6.08387e-22	2.07335	1	0.909	3.69072e-17	EVTs										ATP2C2	4.40589e-18	3.38187	0.312	0.015	2.67279e-13	Non-Neural Ectoderm
MFAP5	3.52398e-25	2.05544	1	0.59	2.13778e-20	EVTs										SLC19A2	5.3362e-14	3.36736	0.875	0.212	3.23715e-09	Non-Neural Ectoderm
HEG1	3.28401e-20	2.05524	1	0.866	1.99221e-15	EVTs										EZR1	2.72232e-11	3.36421	1	0.765	1.65147e-06	Non-Neural Ectoderm
STAT1	2.0091e-13	2.03026	1	0.92	1.2188e-08	EVTs										SMARCA2	2.16807e-09	3.31494	0.562	0.108	0.000131524	Non-Neural Ectoderm
CTSL	8.98479e-18	2.00332	1	1	5.45053e-13	EVTs										STAP2	3.42776e-09	3.30304	0.688	0.169	0.000207942	Non-Neural Ectoderm
LIFR	6.73093e-17	1.99558	1	0.812	4.08325e-12	EVTs										SPHK1	1.82313e-07	3.30247	0.438	0.083	0.0110598	Non-Neural Ectoderm
SLC39A8	2.72531e-21	1.93632	1	0.784	1.65328e-16	EVTs										MANBA1	1.99409e-08	3.30077	0.625	0.148	0.00120969	Non-Neural Ectoderm
PLOD2	2.58316e-23	1.9353	1	0.899	1.56705e-18	EVTs										TRIM551	3.01747e-15	3.29754	0.438	0.037	1.83052e-10	Non-Neural Ectoderm
PTPRF	4.86363e-25	1.91033	1	0.977	2.95047e-20	EVTs										SLC7A3	3.62303e-10	3.26752	0.875	0.367	2.19787e-05	Non-Neural Ectoderm
ADAM12	1.87869e-20	1.90219	0.975	0.437	1.13969e-15	EVTs										DLX6-AS1	6.44705e-15	3.26587	0.25	0.012	3.91104e-10	Non-Neural Ectoderm
TAGLN2	3.4237e-16	1.8639	1	1	2.07695e-11	EVTs										ENSG00000278817	4.78853e-17	3.25071	0.688	0.088	2.90491e-12	Non-Neural Ectoderm
IFIT3	6.48472e-29	1.86303	0.675	0.093	3.93389e-24	EVTs										TMC5	1.85005e-11	3.22724	0.312	0.026	1.12232e-06	Non-Neural Ectoderm
UBE2L6	3.1301e-17	1.85386	0.925	0.452	1.89885e-12	EVTs										DLX61	1.91251e-11	3.21836	0.375	0.038	1.16021e-06	Non-Neural Ectoderm
TYMP	1.46793e-27	1.83535	0.975	0.367	8.90505e-23	EVTs										MOB3B	1.05902e-14	3.21507	0.75	0.127	6.42447e-10	Non-Neural Ectoderm
PADI1	4.23331e-33	1.83465	0.825	0.144	2.56809e-28	EVTs										MSX21	2.04984e-13	3.20704	1	0.381	1.24351e-08	Non-Neural Ectoderm
KRT19	5.066e-20	1.82315	1	0.973	3.07324e-15	EVTs										SEMA3D1	4.11125e-43	3.19775	0.688	0.029	2.49405e-38	Non-Neural Ectoderm
ITGB1	4.86625e-25	1.82056	1	0.996	2.95206e-20	EVTs										TFAP2C2	1.5916e-19	3.19771	0.688	0.071	9.65531e-15	Non-Neural Ectoderm
LIMA1	2.1895e-23	1.80869	1	0.975	1.32824e-18	EVTs										PRKD1	4.09494e-11	3.15113	0.688	0.135	2.48415e-06	Non-Neural Ectoderm
FN1	2.99014e-19	1.80832	1	0.887	1.81394e-14	EVTs										KCNJ131	2.54531e-18	3.15008	0.562	0.05	1.54408e-13	Non-Neural Ectoderm
SYT8	1.06542e-31	1.80757	0.975	0.278	6.46328e-27	EVTs										UPK3B	1.3527e-07	3.1448	0.312	0.042	0.00820601	Non-Neural Ectoderm
SLCO4A1	2.36716e-17	1.78676	1	0.829	1.43601e-12	EVTs										ENSG000002741731	4.25627e-19	3.14013	0.188	0.004	2.58202e-14	Non-Neural Ectoderm
C12orf75	6.91656e-24	1.78442	1	0.827	4.19586e-19	EVTs										CLDN4	1.1384e-11	3.12346	0.875	0.246	6.90599e-07	Non-Neural Ectoderm
GM2A	7.98009e-24	1.78249	1	0.926	4.84104e-19	EVTs										DLX21	1.26649e-23	3.09529	0.375	0.016	7.68302e-19	Non-Neural Ectoderm
ITM2B	6.43661e-21	1.7626	1	1	3.90471e-16	EVTs										MUC3A1	5.49199e-09	3.0876	0.438	0.069	0.000333166	Non-Neural Ectoderm
SERPINB7	1.0675e-20	1.75252	1	0.513	6.47589e-16	EVTs										LRRN11	1.25088e-09	3.0832	0.938	0.361	7.58832e-05	Non-Neural Ectoderm
KLHL5	6.0103e-26	1.74602	1	0.548	3.64609e-21	EVTs										TMEM171	1.83937e-07	3.06174	0.188	0.015	0.0111584	Non-Neural Ectoderm
FOS	1.57328e-14	1.73798	1	0.986	9.54417e-10	EVTs										CSF2RA1	1.51239e-21	3.06099	0.625	0.053	9.17474e-17	Non-Neural Ectoderm
HSPA2	1.28524e-16	1.71655	1	0.936	7.79679e-12	EVTs										PDE1C	2.21619e-17	3.03706	0.125	0.002	1.34443e-12	Non-Neural Ectoderm
AFAP1	2.74602e-24	1.7059	1	0.839	1.66585e-19	EVTs										TMEM541	1.25829e-12	3.02109	1	0.473	7.6333e-08	Non-Neural Ectoderm
IL1R1	1.60894e-23	1.7055	1	0.699	9.76048e-19	EVTs										SCN9A	1.65751e-11	3.00367	0.375	0.038	1.00551e-06	Non-Neural Ectoderm
EPSTI1	1.40975e-20	1.69117	0.875	0.336	8.55213e-16	EVTs										CDH11	2.66961e-10	2.99758	0.938	0.395	1.61949e-05	Non-Neural Ectoderm
ITGA1	1.82068e-18	1.67847	1	0.705	1.10449e-13	EVTs										GLB11	5.06622e-09	2.99614	0.938	0.475	0.000307337	Non-Neural Ectoderm
PLXNB2	1.01198e-23	1.66607	1	0.86	6.13907e-19	EVTs										LINC011981	1.98588e-12	2.98042	0.312	0.024	1.20471e-07	Non-Neural Ectoderm
TAP1	2.46478e-26	1.65478	1	0.507	1.49524e-21	EVTs										C6orf1411	3.74553e-07	2.97472	0.188	0.016	0.0227219	Non-Neural Ectoderm
ENSG00000232729	5.16586e-35	1.65168	1	0.274	3.13382e-30	EVTs										DLX3	1.28176e-09	2.97153	0.375	0.045	7.77569e-05	Non-Neural Ectoderm
WFS1	1.60222e-18	1.64324	1	0.924	9.71973e-14	EVTs										DIO3OS	1.43082e-09	2.95048	0.25	0.02	8.67992e-05	Non-Neural Ectoderm
ECM11	1.14821e-15	1.63319	1	0.643	6.9655e-11	EVTs										MYCT11	3.80973e-07	2.92691	0.312	0.045	0.0231114	Non-Neural Ectoderm
SPARC	7.8142e-16	1.62863	1	0.988	4.74041e-11	EVTs										HEBP11	4.94207e-07	2.91869	0.75	0.274	0.0299806	Non-Neural Ectoderm
DOCK5	3.42005e-24	1.61858	0.975	0.59	2.07474e-19	EVTs										FXYD31	1.83954e-35	2.91251	0.562	0.024	1.11594e-30	Non-Neural Ectoderm
PLTP	6.72149e-13	1.61538	1	0.994	4.07752e-08	EVTs										KCNK121	8.55186e-10	2.8945	0.562	0.103	5.1879e-05	Non-Neural Ectoderm
ISG15	5.08114e-16	1.61497	1	0.746	3.08242e-11	EVTs										PCDH11Y1	3.68433e-10	2.8888	0.375	0.043	2.23506e-05	Non-Neural Ectoderm
MXRA8	9.81707e-15	1.61091	1	0.876	5.95543e-10	EVTs										ENTPD4	6.23425e-09	2.85841	0.812	0.282	0.000378194	Non-Neural Ectoderm
MX1	1.47981e-08	1.60509	0.95	0.633	0.000897709	EVTs										DNAH11	4.4498e-13	2.85255	0.688	0.116	2.69943e-08	Non-Neural Ectoderm
ANXA4	3.06644e-20	1.57443	0.975	0.555	1.86022e-15	EVTs										PATJ1	1.80528e-07	2.84065	0.688	0.205	0.0109516	Non-Neural Ectoderm
IL1RAP	9.58843e-23	1.57315	1	0.627	5.81673e-18	EVTs										GPC51	3.46937e-24	2.83198	0.312	0.01	2.10466e-19	Non-Neural Ectoderm
MYH9	7.81468e-21	1.57145	1	0.996	4.7407e-16	EVTs										DNAJC6	1.11473e-08	2.82905	0.5	0.088	0.000676237	Non-Neural Ectoderm
NOS2	4.87126e-17	1.57067	0.975	0.588	2.9551e-12	EVTs										LY6E-DT	3.26365e-07	2.80182	0.312	0.044	0.0197986	Non-Neural Ectoderm
B3GNT7	6.67809e-15	1.56529	0.975	0.786	4.0512e-10	EVTs										TBC1D11	4.51852e-07	2.79478	0.812	0.277	0.0274111	Non-Neural Ectoderm
EPAS11	1.22546e-16	1.56241	1	0.852	7.43414e-12	EVTs										SELENOM1	9.47557e-08	2.77197	0.875	0.451	0.00574826	Non-Neural Ectoderm
SERPINB6	1.29756e-20	1.55747	1	0.948	7.87153e-16	EVTs										VIT1	1.36778e-13	2.7689	0.438	0.042	8.29751e-09	Non-Neural Ectoderm
ACTN1	8.69152e-20	1.5558	1	0.998	5.27262e-15	EVTs										PRKCH1	1.26504e-18	2.75634	0.375	0.021	7.67421e-14	Non-Neural Ectoderm
TTYH3	7.81568e-22	1.54924	1	0.781	4.7413e-17	EVTs										WNT2	2.55582e-07	2.74488	0.125	0.007	0.0155046	Non-Neural Ectoderm
GBP1	1.292e-21	1.53769	0.95	0.371	7.83778e-17	EVTs										DBNDD1	5.16388e-08	2.73563	0.312	0.038	0.00313261	Non-Neural Ectoderm
NRIP1	2.03236e-24	1.53706	1	0.718	1.23291e-19	EVTs										SH2D4A	1.26185e-12	2.72421	0.625	0.097	7.65486e-08	Non-Neural Ectoderm
RALBP1	6.96941e-23	1.53554	1	0.992	4.22792e-18	EVTs										KALRN	3.51003e-07	2.70628	0.562	0.145	0.0212932	Non-Neural Ectoderm
BZW2	3.60024e-20	1.53371	1	0.998	2.18405e-15	EVTs										SLC2A32	7.28602e-11	2.70121	1	0.968	4.41999e-06	Non-Neural Ectoderm
EIF2AK2	3.50351e-17	1.53261	1	0.835	2.12537e-12	EVTs										TMEM30B	1.8406e-18	2.69803	0.438	0.03	1.11658e-13	Non-Neural Ectoderm
PECAM1	6.68464e-19	1.53147	0.85	0.299	4.05517e-14	EVTs										ARL4C1	1.86761e-11	2.68935	1	0.31	1.13296e-06	Non-Neural Ectoderm
MBNL21	1.16159e-18	1.52549	1	0.81	7.04669e-14	EVTs										FOXJ2	4.27157e-08	2.68475	0.312	0.038	0.0025913	Non-Neural Ectoderm
CKAP4	4.65257e-20	1.52407	1	0.804	2.82243e-15	EVTs										NOG	2.50161e-12	2.67566	0.5	0.062	1.51758e-07	Non-Neural Ectoderm
LGALS3	2.2996e-15	1.52279	0.975	0.874	1.39503e-10	EVTs										OLFML3	6.95189e-09	2.6754	0.938	0.422	0.00042173	Non-Neural Ectoderm
ASAP3	2.8512e-23	1.52046	1	0.722	1.72965e-18	EVTs										KHDRBS3	7.19242e-09	2.67436	0.938	0.421	0.000436321	Non-Neural Ectoderm
ID3	5.59152e-15	1.51464	1	0.95	3.39204e-10	EVTs										ANXA31	1.34809e-12	2.67118	1	0.327	8.17803e-08	Non-Neural Ectoderm
IFIT2	4.13384e-20	1.50904	0.55	0.083	2.50775e-15	EVTs										KIAA00401	2.89336e-13	2.66864	0.25	0.014	1.75523e-08	Non-Neural Ectoderm
CSF2RB	5.94071e-18	1.50563	0.975	0.489	3.60387e-13	EVTs										MYF6	8.83794e-08	2.66818	0.25	0.026	0.00536145	Non-Neural Ectoderm
CSH2	4.17576e-22	1.48506	1	0.437	2.53318e-17	EVTs										PKP1	8.15322e-12	2.65589	0.125	0.003	4.94607e-07	Non-Neural Ectoderm
PPME1	2.23502e-16	1.47898	1	0.961	1.35586e-11	EVTs										ERICH5	8.58322e-13	2.64074	0.188	0.008	5.20692e-08	Non-Neural Ectoderm
MORF4L2	1.9194e-22	1.46861	1	1	1.16439e-17	EVTs										CCBE11	1.49619e-15	2.63804	0.688	0.093	9.07651e-11	Non-Neural Ectoderm
TPGS2	2.47718e-18	1.45657	1	0.948	1.50275e-13	EVTs										EXPH51	2.56412e-10	2.63622	0.5	0.073	1.5555e-05	Non-Neural Ectoderm
PXN	1.21591e-21	1.45175	1	0.973	7.37621e-17	EVTs										AIF1L2	5.21113e-09	2.61977	0.938	0.548	0.000316128	Non-Neural Ectoderm
ACKR2	6.10245e-20	1.44054	1	0.798	3.70199e-15	EVTs										CD55	3.04375e-08	2.61842	0.812	0.331	0.00184646	Non-Neural Ectoderm
DEPDC7	1.24507e-22	1.44024	1	0.534	7.55307e-18	EVTs										TCERG1L	6.58593e-08	2.61594	0.25	0.025	0.00399529	Non-Neural Ectoderm
GPC1	2.03932e-16	1.43791	1	0.837	1.23713e-11	EVTs										DIO22	6.8437e-07	2.61481	0.188	0.017	0.0415166	Non-Neural Ectoderm
PPARG	2.2833e-21	1.4351	1	0.86	1.38514e-16	EVTs										ZNF350	9.17042e-08	2.61065	0.75	0.246	0.00556314	Non-Neural Ectoderm
IDH2	3.07069e-22	1.43159	1	0.876	1.86281e-17	EVTs										GRHL2	7.20515e-13	2.60708	0.688	0.114	4.37093e-08	Non-Neural Ectoderm
ADAM8	1.75594e-21	1.42397	1	0.641	1.06523e-16	EVTs										ENSG00000277196	6.59173e-09	2.58595	0.5	0.093	0.000399881	Non-Neural Ectoderm
ADA	1.27005e-20	1.4156	1	0.883	7.70463e-16	EVTs										CLIC31	5.17383e-11	2.56574	0.375	0.039	3.13865e-06	Non-Neural Ectoderm
GPX8	3.54625e-23	1.40891	1	0.654	2.1513e-18	EVTs										SCUBE31	4.34717e-12	2.56321	0.375	0.036	2.63717e-07	Non-Neural Ectoderm
ARL6IP5	9.38771e-19	1.40801	1	0.983	5.69496e-14	EVTs										OLFML2B	2.78607e-07	2.5606	0.125	0.007	0.0169014	Non-Neural Ectoderm
FAM89A	1.28356e-21	1.40688	1	0.777	7.78662e-17	EVTs										FAT3	4.09508e-07	2.54995	0.312	0.042	0.0248424	Non-Neural Ectoderm
ARHGEF16	9.8314e-19	1.40603	1	0.837	5.96412e-14	EVTs										DSP2	2.04025e-07	2.51501	1	0.657	0.012377	Non-Neural Ectoderm
LIPG	1.12897e-17	1.40521	1	0.769	6.84881e-13	EVTs										CDH31	3.46038e-10	2.50677	0.938	0.353	2.0992e-05	Non-Neural Ectoderm
ENG	5.38655e-20	1.39197	1	0.614	3.2677e-15	EVTs										ZMAT4	4.24021e-07	2.50392	0.5	0.108	0.0257228	Non-Neural Ectoderm
ERO1A	5.74501e-19	1.38576	1	0.95	3.48515e-14	EVTs										LY6K1	1.42649e-08	2.5018	0.25	0.023	0.000865368	Non-Neural Ectoderm
CAPN6	5.29482e-14	1.37289	1	0.775	3.21205e-09	EVTs										SMTNL2	1.34152e-12	2.4755	0.875	0.195	8.13818e-08	Non-Neural Ectoderm
FBLN1	6.6691e-13	1.36751	1	0.975	4.04574e-08	EVTs										RAB25	1.44734e-09	2.46065	1	0.347	8.78017e-05	Non-Neural Ectoderm
MUC4	3.29923e-08	1.36551	0.9	0.654	0.00200144	EVTs										MGAT4A2	1.36505e-08	2.45279	0.375	0.052	0.000828092	Non-Neural Ectoderm
LVRN	4.12173e-17	1.35918	0.925	0.371	2.50041e-12	EVTs										ENSG00000287142	4.05257e-08	2.45004	0.125	0.006	0.00245845	Non-Neural Ectoderm
EDNRB	1.50861e-10	1.35859	1	0.751	9.1518e-06	EVTs										ATP2B11	6.15327e-09	2.44465	1	0.737	0.000373282	Non-Neural Ectoderm
MVP	3.48154e-18	1.35771	1	0.833	2.11204e-13	EVTs										OSBPL9	1.60889e-07	2.44462	1	0.701	0.00976019	Non-Neural Ectoderm
WIPF1	4.416e-27	1.35496	1	0.501	2.67892e-22	EVTs										SYBU	2.65216e-07	2.43339	0.125	0.007	0.016089	Non-Neural Ectoderm
BIN2	2.46466e-17	1.35388	1	0.917	1.49516e-12	EVTs										WAC-AS1	8.05715e-10	2.42436	0.812	0.233	4.88779e-05	Non-Neural Ectoderm
GAA	8.30996e-23	1.35127	1	0.753	5.04115e-18	EVTs										LINC003791	1.23731e-08	2.41954	0.438	0.069	0.000750601	Non-Neural Ectoderm
SEPTIN9	8.59659e-15	1.34743	1	0.955	5.21504e-10	EVTs										GABRA4	5.16932e-14	2.4143	0.125	0.003	3.13591e-09	Non-Neural Ectoderm
CDK7	4.88586e-19	1.34015	1	0.998	2.96396e-14	EVTs										NPFFR2	3.34881e-10	2.39677	0.125	0.004	2.03152e-05	Non-Neural Ectoderm
SIDT2	2.08687e-12	1.3259	0.975	0.821	1.26598e-07	EVTs										GATA31	5.5369e-12	2.39471	0.938	0.246	3.35891e-07	Non-Neural Ectoderm
DHRS3	2.00731e-11	1.32102	1	0.786	1.21772e-06	EVTs										SPNS21	3.34249e-15	2.38793	0.312	0.019	2.02769e-10	Non-Neural Ectoderm
CALU	1.56599e-18	1.31661	1	1	9.49994e-14	EVTs										C8orf58	2.5754e-07	2.38004	0.75	0.264	0.0156234	Non-Neural Ectoderm
CALR1	1.08227e-15	1.31412	1	1	6.56547e-11	EVTs										PALLD2	2.02384e-08	2.37994	0.75	0.223	0.00122774	Non-Neural Ectoderm
CORO1B	3.3422e-21	1.31131	1	0.959	2.02751e-16	EVTs										CLDN61	5.81179e-11	2.37498	1	0.607	3.52566e-06	Non-Neural Ectoderm
TLE5	4.2211e-19	1.29935	1	0.831	2.56069e-14	EVTs										FGFR3	1.09042e-08	2.36497	0.562	0.118	0.000661495	Non-Neural Ectoderm
KDELR1	9.55038e-20	1.2833	1	0.996	5.79364e-15	EVTs										PRSS82	5.83026e-09	2.36206	0.938	0.377	0.000353687	Non-Neural Ectoderm
TIMP2	1.30617e-20	1.28275	0.975	0.495	7.92374e-16	EVTs										CHN21	6.17949e-08	2.35328	0.25	0.025	0.00374872	Non-Neural Ectoderm
CDKN1C	1.72292e-15	1.27812	1	0.852	1.04519e-10	EVTs										SLC38A11	1.27404e-07	2.3284	1	0.65	0.00772883	Non-Neural Ectoderm
ALDH1B1	3.25235e-09	1.26259	0.975	0.817	0.0001973	EVTs										ENSG00000225386	1.17582e-34	2.32209	0.375	0.009	7.13297e-30	Non-Neural Ectoderm
PLK2	1.59385e-13	1.26015	1	0.94	9.66892e-09	EVTs										CA3	2.59482e-07	2.31883	0.688	0.203	0.0157412	Non-Neural Ectoderm
HTRA1	2.78582e-21	1.25948	0.55	0.083	1.68999e-16	EVTs										PPARG2	1.10387e-13	2.31699	0.438	0.041	6.69651e-09	Non-Neural Ectoderm
MOB3A	8.02879e-19	1.25645	1	0.792	4.87059e-14	EVTs										PAXX	7.30298e-08	2.30398	0.812	0.304	0.00443028	Non-Neural Ectoderm
LGALS1	6.98737e-20	1.25636	1	0.932	4.23882e-15	EVTs										EPCAM2	5.38274e-10	2.28681	1	0.573	3.26539e-05	Non-Neural Ectoderm
TNFSF10	2.11439e-19	1.25622	0.525	0.08	1.28267e-14	EVTs										CDH7	3.73608e-08	2.28033	0.25	0.025	0.00226646	Non-Neural Ectoderm
GRB2	8.89622e-23	1.25509	1	1	5.3968e-18	EVTs										EFNA11	1.78687e-08	2.27685	0.938	0.535	0.00108399	Non-Neural Ectoderm
ERBB2	1.26565e-19	1.24994	1	0.887	7.67793e-15	EVTs										ARHGAP291	2.32339e-07	2.27416	0.938	0.46	0.0140946	Non-Neural Ectoderm
WIPI1	3.84089e-19	1.24458	1	0.773	2.33004e-14	EVTs										TDRP	1.78117e-07	2.25811	0.875	0.376	0.0108053	Non-Neural Ectoderm
MGAT4A1	4.85049e-13	1.24442	1	0.876	2.9425e-08	EVTs										DGCR6	5.17832e-13	2.24885	0.688	0.112	3.14138e-08	Non-Neural Ectoderm
EPHA2	1.5115e-08	1.24193	0.925	0.664	0.000916935	EVTs										AP1M2	1.17763e-07	2.24603	0.875	0.378	0.00714395	Non-Neural Ectoderm
KLF6	2.37725e-17	1.23518	1	0.979	1.44213e-12	EVTs										ENSG00000287906	1.77675e-07	2.22852	0.188	0.015	0.0107785	Non-Neural Ectoderm
PDIA5	3.70221e-22	1.22429	1	0.893	2.24591e-17	EVTs										TCF7L1	5.45502e-10	2.2279	0.938	0.293	3.30924e-05	Non-Neural Ectoderm
LINC01819	1.99921e-22	1.22363	1	0.468	1.2128e-17	EVTs										BAMBI	2.54273e-09	2.21933	1	0.702	0.000154252	Non-Neural Ectoderm
FHL2	6.32363e-20	1.22122	1	0.922	3.83617e-15	EVTs										TBX31	3.18877e-09	2.21867	0.75	0.194	0.000193444	Non-Neural Ectoderm
DDX60L	4.21525e-27	1.22093	0.75	0.142	2.55714e-22	EVTs										LRATD2	2.21215e-07	2.21296	0.688	0.198	0.0134198	Non-Neural Ectoderm
HSPG2	1.70923e-16	1.21147	0.875	0.39	1.03689e-11	EVTs										NFIL31	7.89462e-08	2.20664	1	0.59	0.00478919	Non-Neural Ectoderm
SEPTIN11	1.35472e-15	1.20797	1	0.996	8.21827e-11	EVTs										DBNDD2	1.69284e-08	2.20179	0.688	0.186	0.00102694	Non-Neural Ectoderm
SERPINB1	7.10743e-17	1.20747	1	0.922	4.31165e-12	EVTs										ADGRG61	1.44714e-07	2.20144	0.25	0.026	0.00877891	Non-Neural Ectoderm
IQGAP1	2.04873e-20	1.20266	1	0.998	1.24284e-15	EVTs										L1TD1	1.47116e-07	2.18386	1	0.553	0.00892467	Non-Neural Ectoderm
LRP10	1.1625e-16	1.19877	1	0.897	7.05222e-12	EVTs										RHOBTB3	4.52588e-07	2.1783	0.938	0.447	0.0274558	Non-Neural Ectoderm
TET3	4.46597e-19	1.1965	1	0.889	2.70924e-14	EVTs										TMEM191B	5.25527e-11	2.17773	0.688	0.14	3.18806e-06	Non-Neural Ectoderm
DNM2	1.30244e-19	1.19208	1	0.996	7.9011e-15	EVTs										LAMC1	3.96245e-07	2.17695	0.812	0.336	0.0240378	Non-Neural Ectoderm
NAV1	3.00124e-18	1.1915	1	0.913	1.82067e-13	EVTs										TENM3-AS1	8.89409e-08	2.17484	0.188	0.014	0.00539551	Non-Neural Ectoderm
AIF1L1	7.44937e-15	1.19119	1	1	4.51909e-10	EVTs										ENSG00000280099	2.46958e-10	2.15602	0.188	0.01	1.49814e-05	Non-Neural Ectoderm
WNT10B	1.07414e-13	1.18902	1	0.664	6.51617e-09	EVTs										PROM2	2.46287e-07	2.15273	0.125	0.007	0.0149408	Non-Neural Ectoderm
CMTM3	5.50657e-24	1.18534	1	0.629	3.34051e-19	EVTs										TPM12	5.24725e-09	2.14837	1	0.773	0.000318319	Non-Neural Ectoderm
PHLDA2	4.71959e-13	1.17973	1	0.975	2.86309e-08	EVTs										EFNB2	3.7337e-11	2.13352	0.562	0.084	2.26501e-06	Non-Neural Ectoderm
CRISPLD1	1.49913e-21	1.17906	1	0.598	9.09433e-17	EVTs										HAPLN11	3.56692e-10	2.12488	1	0.367	2.16384e-05	Non-Neural Ectoderm
PALLD	1.1882e-20	1.17752	1	0.872	7.20812e-16	EVTs										MEIS1	4.81116e-09	2.12299	0.938	0.364	0.000291864	Non-Neural Ectoderm
STAT2	2.09421e-17	1.17022	1	0.833	1.27043e-12	EVTs										SLC38A22	6.33907e-08	2.10953	1	0.807	0.00384553	Non-Neural Ectoderm
GYS1	3.63121e-18	1.16926	1	0.965	2.20284e-13	EVTs										SYDE2	9.26982e-08	2.09411	0.562	0.122	0.00562344	Non-Neural Ectoderm
TMSB10	3.26099e-17	1.16869	1	1	1.97825e-12	EVTs										SHTN1	3.57081e-08	2.08328	0.812	0.27	0.0021662	Non-Neural Ectoderm
FERMT2	4.58449e-14	1.16735	1	0.992	2.78114e-09	EVTs										KRT182	7.4562e-08	2.07217	1	0.883	0.00452323	Non-Neural Ectoderm
AKT1	1.37645e-19	1.1628	1	0.932	8.3501e-15	EVTs										PPM1H	1.92475e-10	2.05915	0.875	0.225	1.16763e-05	Non-Neural Ectoderm
SH3PXD2B	1.6637e-21	1.1621	1	0.788	1.00927e-16	EVTs										SLC7A2	4.90046e-09	2.02907	0.625	0.127	0.000297281	Non-Neural Ectoderm
FANCE	9.56017e-18	1.15743	1	0.839	5.79958e-13	EVTs										THRB	3.02177e-08	2.02636	0.25	0.024	0.00183313	Non-Neural Ectoderm
TLN1	2.28753e-18	1.155	1	0.843	1.38771e-13	EVTs										KRT81	6.40675e-08	2.00639	1	0.818	0.00388659	Non-Neural Ectoderm
SLC6A19	6.99453e-14	1.15441	0.95	0.619	4.24316e-09	EVTs										NKX2-61	4.99142e-09	1.99719	0.125	0.005	0.0003028	Non-Neural Ectoderm
CGB31	1.20668e-10	1.15034	1	0.751	7.32022e-06	EVTs										KRT8P31	7.29449e-08	1.97499	1	0.6	0.00442513	Non-Neural Ectoderm
PRSS8	3.29683e-08	1.14876	1	0.959	0.00199999	EVTs										PERP1	2.11383e-08	1.96638	1	0.639	0.00128233	Non-Neural Ectoderm
ABCG2	6.44563e-15	1.14662	1	0.934	3.91018e-10	EVTs										UGP2	4.71908e-08	1.93524	1	0.736	0.00286278	Non-Neural Ectoderm
ASPSCR1	5.7849e-20	1.14378	1	0.825	3.50935e-15	EVTs										KRT192	8.09221e-09	1.90832	1	0.938	0.000490906	Non-Neural Ectoderm
APOL6	1.66772e-39	1.14194	0.875	0.126	1.0117e-34	EVTs										ID12	4.64844e-08	1.89948	1	0.671	0.00281993	Non-Neural Ectoderm
S100A11	9.56243e-18	1.14017	1	1	5.80095e-13	EVTs										GSTO1	4.97722e-10	1.88574	1	0.949	3.01938e-05	Non-Neural Ectoderm
AFAP1L1	3.52603e-15	1.13975	1	0.765	2.13903e-10	EVTs										PLAC9P1	3.87476e-09	1.85642	0.188	0.012	0.000235059	Non-Neural Ectoderm
OSTF1	4.26302e-20	1.13528	1	0.959	2.58612e-15	EVTs										LY6E1	4.97818e-08	1.83891	1	0.811	0.00301996	Non-Neural Ectoderm
PDIA4	6.89667e-17	1.13447	1	0.998	4.1838e-12	EVTs										CCDC186	3.43227e-07	1.77498	0.938	0.498	0.0208215	Non-Neural Ectoderm
LCP11	1.06712e-11	1.13273	1	0.967	6.47356e-07	EVTs										SLC2A11	6.72353e-07	1.76463	1	0.931	0.0407876	Non-Neural Ectoderm
TPM2	8.91416e-13	1.1265	1	0.957	5.40768e-08	EVTs										ABCA7	1.68138e-08	1.75196	1	0.387	0.00101999	Non-Neural Ectoderm
LMF2	2.00397e-18	1.12253	1	0.823	1.21569e-13	EVTs										GPR781	5.79564e-17	1.74984	0.188	0.005	3.51587e-12	Non-Neural Ectoderm
SESTD11	2.55983e-14	1.12024	1	0.934	1.5529e-09	EVTs										MIR205HG	4.89364e-08	1.73288	0.375	0.054	0.00296868	Non-Neural Ectoderm
PROCR	1.08281e-08	1.11085	1	0.903	0.000656875	EVTs										ID2	4.89376e-08	1.70456	1	0.819	0.00296875	Non-Neural Ectoderm
PHACTR2	1.82341e-13	1.10858	1	0.967	1.10615e-08	EVTs										KRT8P361	1.79025e-10	1.67734	1	0.379	1.08604e-05	Non-Neural Ectoderm
IFI27	1.74748e-22	1.10784	0.725	0.151	1.06009e-17	EVTs										ANXA21	5.93188e-08	1.65268	1	0.841	0.00359852	Non-Neural Ectoderm
FOSL2	2.52871e-15	1.10385	1	0.798	1.53402e-10	EVTs										RYR2	6.8174e-07	1.63048	0.312	0.045	0.0413571	Non-Neural Ectoderm
PLXDC2	3.52971e-09	1.10384	0.975	0.757	0.000214126	EVTs										FAM184A	6.73525e-09	1.61046	0.75	0.173	0.000408587	Non-Neural Ectoderm
TIMP1	1.10439e-19	1.09752	1	0.658	6.69965e-15	EVTs										LINC02048	4.65072e-08	1.56531	0.125	0.006	0.00282131	Non-Neural Ectoderm
FLNB	6.71967e-17	1.09717	1	1	4.07642e-12	EVTs										MAD2L2	3.9049e-08	1.56034	1	0.849	0.00236887	Non-Neural Ectoderm
OAS2	2.94276e-20	1.09286	0.55	0.091	1.7852e-15	EVTs										RBPMS	4.51872e-07	1.54643	1	0.758	0.0274123	Non-Neural Ectoderm
MAGED11	2.0977e-11	1.09202	1	0.953	1.27255e-06	EVTs										ENSG00000287720	5.04158e-14	1.54603	0.125	0.003	3.05842e-09	Non-Neural Ectoderm
ASCL2	7.37245e-33	1.08501	0.95	0.223	4.47242e-28	EVTs										SLC2A14	1.80839e-13	1.54286	0.75	0.133	1.09704e-08	Non-Neural Ectoderm
IFIH1	1.03888e-32	1.08247	0.775	0.111	6.30224e-28	EVTs										CPZ	1.11754e-07	1.47949	0.562	0.118	0.00677944	Non-Neural Ectoderm
MGAT5	3.27897e-14	1.07856	0.975	0.621	1.98916e-09	EVTs										COX4I2	4.85776e-10	1.47912	0.812	0.193	2.94691e-05	Non-Neural Ectoderm
SLC25A15	6.44572e-26	1.07685	1	0.604	3.91023e-21	EVTs										NPC21	7.25653e-08	1.44119	1	0.845	0.0044021	Non-Neural Ectoderm
DSP	3.53361e-12	1.07413	1	0.992	2.14363e-07	EVTs										ABCB41	1.77501e-09	1.41816	0.25	0.02	0.000107679	Non-Neural Ectoderm
IFI35	1.86362e-20	1.06933	0.9	0.264	1.13055e-15	EVTs										ANXA2P2	4.01575e-07	1.36583	1	0.63	0.0243612	Non-Neural Ectoderm
MACIR	5.39132e-18	1.06847	1	0.732	3.27059e-13	EVTs										CD24	2.95899e-07	1.34837	1	0.857	0.0179504	Non-Neural Ectoderm
GPR78	2.42156e-15	1.06827	0.975	0.581	1.46902e-10	EVTs										S100A112	4.59849e-07	1.31632	1	0.939	0.0278963	Non-Neural Ectoderm
UBASH3B	2.07551e-14	1.06678	1	0.887	1.25909e-09	EVTs										FHDC11	2.57208e-12	1.30335	0.375	0.034	1.56032e-07	Non-Neural Ectoderm
CALD1	1.24637e-17	1.06628	1	0.963	7.561e-13	EVTs										TMBIM61	7.02415e-07	1.13442	1	0.997	0.0426113	Non-Neural Ectoderm
TRIM21	1.44418e-14	1.06623	0.975	0.629	8.76096e-10	EVTs										KRT8P451	6.87536e-07	1.1017	0.75	0.263	0.0417087	Non-Neural Ectoderm
