# Supplementary material for: Self-renewing human naïve pluripotent stem cells dedifferentiate in 3D culture and form blastoids spontaneously
Source: Nat Commun. 2024 Jan 22;15:668. doi: 10.1038/s41467-024-44969-x (PMC10803796; doi:10.1038/s41467-024-44969-x)
Supplement: Supplementary file 11 — Source Data [file 41467_2024_44969_MOESM11_ESM.xlsx]

## Sheet: Figure 1e
Figure 1e: size of blastoids (μm)
Suspension plate	AggreWell
231.524	270.195
113.848	356.884
163.832	355.473
200.16	166.663
193.3	249.315
219.536	166.402
173.812	237.583
153.876	232.93
180.196	221.475
182.512	223.023
130.892	211.035
104.484	204.937
206.852	282.216
160.3	232.311
174.088	174.974
221.872	244.627
210.936	273.906
161.228	226.39
200.184	205.594
159.968	190.86
136.492	168.5
171.016	241.475
167.072	193.844
258.508	205.277
245.572	245.028
215.516	163.311
262.86	142.285
212.684	218.517
275.596	148.194
233.2	180.887
155.388	182.206
178.804	202.67
121.012	206.256
192.992	165.986
242.36	183.233
100.512	240.25
185.68	150.636
144.296	214.578
96.656	166.022
146.432	193.617
127.672	215.79
164.86	237.35
96.86	214.421
	288.158
	226.664
	229.094
	210.536

## Sheet: Figure 1f
Figure 1f: blastoid formation efficiency
cell number	2×104	3.5×104	5×104	8×104	105	1.2×105
efficiency (%)	31.9	52	47.9	48.4	46.4	43.5
	27.9	54.5	49.8	46	43.8	47.1

## Sheet: Figure 1k
Figure 1k: number of cells in blastoids
SOX2+	GATA3+
59	90
52	103
54	72
55	77
56	159
50	91
69	170
46	60
58	115
47	90
68	167

## Sheet: Figure 1m
Figure 1m
conditions	blastoids number
5iLAF	238	259
minus SRCi	187	197
minus LIF	92	73
minus FGF2	49	41
minus BRAFi	28	31
minus GSK3i	19	16
minus ActivinA	8	7
minus MEKi	0	0
minus ROCKi	0	0

## Sheet: Figure 1n
Figure 1n
	5iLAF			minus ROCKi			minus IM12 (GSK3i)			minus MEKi			minus BRAFi
day0	20000	20000	20000	20000	20000	20000	20000	20000	20000	20000	20000	20000	20000	20000	20000
day2	15200	35400	32000	21900	20200	33700	50500	35400	59000	72500	57000		54000	52000
day4	189000	120000	120000	42100	25300	47100	200000	236000	234000	407000	434000	428000	143000	157000	212000
day6	720000	730000	770000	20200	21900	32000	840000	970000	920000	880000	830000	940000	760000	800000	905000
	5iLAF			minus SRCi			minus ActA			minus LIF			minus FGF2
day0	20000	20000	20000	20000	20000	20000	20000	20000	20000	20000	20000	20000	20000	20000	20000
day2	45400	70500	65500	47100	84000	64000	47100	96000	75500	74000	40400	40400	21900	23600	45400
day4	187000	190000	126000	170000	163000	237000	175000	199000	226000	200000	190000	200000	194000	241000	221000
day6	525000	417000	545000	386000	315000	465000	453000	605000	570000	565000	575000	590000	645000	610000	530000

## Sheet: Figure 2b
Figure 2b
	5iLAF-I			5iLAF-C
day0	0.8	0.8	0.8	0.8	0.8	0.8
day2	2	1.88	1.85	2.17	2.17	2.18
day4	4.29	4.98	4.525	7.5	6.3	6.35
day6	10.4	11.1	11.8	26.1	25.65	26.05

## Sheet: Figure 2c
Figure 2c
	CI-nESC(this study)		C-nESC (this study)		UCLA-nESCs		TJ1#-nESCs		TJ1#-pESCs		UCLA-pESCs
NANOG	278.994	281.517	361.074	322.486	129.758	96.1853	125.106	98.1102	72.2226	69.2902	194.843	117.912	76.0063	98.0279
SOX2	245.109	260.856	263.947	253.249	134.46	95.8595	195.029	185.823	648.137	652.28	230.562	179.635	75.4366	69.2312
DPPA3	2404.36	2101.34	2372.93	2486.81	1235.65	864.56	1091.31	893.822	16.5352	19.1179	12.0957	13.9298	5.82499	6.50589
TFCP2L1	95.1143	106.986	96.9142	95.2477	103.31	80.5831	76.2375	58.1433	2.7882	2.24508	5.82102	5.42904	2.35692	2.68418
KLF4	258.591	295.739	366.999	329.386	89.9098	74.8353	171.714	131.252	12.9903	13.6847	4.98693	2.78951	1.43789	1.05495
KLF5	312.345	287.346	296.192	296.756	180.435	130.591	204.322	201.377	18.7615	17.6349	8.29678	5.49287	3.10391	4.6651
KLF17	70.6453	83.0405	68.614	68.2899	47.2685	33.3873	29.8902	22.082	0.147588	0.141595	0.577916	0.14055	0.160609	0.080167
ALPG	1178.01	1486.51	1514.2	1432.83	435.165	295.435	563.291	443.268	7.48598	8.43889	0	0	0	0
SUSD2	326.447	394.801	402.863	369.801	196.659	141.764	296.974	257.001	2.49498	1.32982	3.30827	1.98001	1.62152	1.88226
ZIC2	0.4389	0.730899	1.86838	0.568712	1.02448	0.650366	2.28481	1.83764	191.37	174.76	70.7331	51.1636	23.5829	23.0227

## Sheet: Figure 2d
Figure 2b	Figure 2d
		CI-hnESCs		C-hnESCs
	5iLAF-I	304	259	30	27
	5iLAF-C	8	8	0	0

## Sheet: Figure 2g
Figure 2g
up
Category	Term	Count	%	PValue			Genes	List Total	Pop Hits	Pop Total	Fold Enrichment	Bonferroni	Benjamini	FDR
KEGG_PATHWAY	hsa00190:Oxidative phosphorylation	12	8.4507	2.69106e-09	-8.57008	8.57008	ENSG00000198938, ENSG00000147614, ENSG00000250565, ENSG00000198695, ENSG00000198763, ENSG00000198786, ENSG00000198712, ENSG00000198888, ENSG00000198899, ENSG00000105929, ENSG00000198804, ENSG00000198727	61	134	8156	11.9736	4.22496e-07	4.22496e-07	3.95585e-07
KEGG_PATHWAY	hsa01100:Metabolic pathways	22	15.493	0.00226033	-2.64583	2.64583	ENSG00000176153, ENSG00000152463, ENSG00000198695, ENSG00000137869, ENSG00000198763, ENSG00000074410, ENSG00000071073, ENSG00000198786, ENSG00000198712, ENSG00000198888, ENSG00000198899, ENSG00000150540, ENSG00000105929, ENSG00000198804, ENSG00000198727, ENSG00000198938, ENSG00000147614, ENSG00000250565, ENSG00000130649, ENSG00000100596, ENSG00000203857, ENSG00000111817	61	1539	8156	1.91131	0.299019	0.0295727	0.0276891
UP_KW_BIOLOGICAL_PROCESS	KW-0130~Cell adhesion	10	7.04225	0.00478007	-2.32057	2.32057	ENSG00000253305, ENSG00000164176, ENSG00000253159, ENSG00000169851, ENSG00000173482, ENSG00000081853, ENSG00000165194, ENSG00000185008, ENSG00000021645, ENSG00000196878	75	489	11187	3.05031	0.227978	0.0860413	0.0844479
UP_KW_CELLULAR_COMPONENT	KW-0272~Extracellular matrix	6	4.22535	0.040134	-1.39649	1.39649	ENSG00000168542, ENSG00000100985, ENSG00000145681, ENSG00000142449, ENSG00000173157, ENSG00000196878	121	274	17543	3.17482	0.610198	0.283271	0.270955
down
Category	Term	Count	%	PValue			Genes	List Total	Pop Hits	Pop Total	Fold Enrichment	Bonferroni	Benjamini	FDR
GOTERM_BP_FAT	GO:0001944~vasculature development	9	16.3636	0.000238802	-3.62196	3.62196	ENSG00000157404, ENSG00000148926, ENSG00000071246, ENSG00000113196, ENSG00000006327, ENSG00000261371, ENSG00000165556, ENSG00000118257, ENSG00000164458	40	839	19176	5.14255	0.320357	0.192952	0.192355
GOTERM_BP_FAT	GO:0001892~embryonic placenta development	4	7.27273	0.000782656	-3.10643	3.10643	ENSG00000148926, ENSG00000071246, ENSG00000113196, ENSG00000165556	40	89	19176	21.5461	0.718057	0.231643	0.230926
GOTERM_BP_FAT	GO:0000003~reproduction	11	20	0.00114675	-2.94053	2.94053	ENSG00000157404, ENSG00000148926, ENSG00000071246, ENSG00000111371, ENSG00000113196, ENSG00000099998, ENSG00000182583, ENSG00000165556, ENSG00000139874, ENSG00000163577, ENSG00000164458	40	1615	19176	3.26526	0.843603	0.231643	0.230926
GOTERM_BP_FAT	GO:0048863~stem cell differentiation	4	7.27273	0.0129849	-1.88656	1.88656	ENSG00000157404, ENSG00000165556, ENSG00000118257, ENSG00000164458	40	242	19176	7.92397	1	1	0.997523
	Term	PValue	-log10(P)
UP	hsa00190:Oxidative phosphorylation	2.69106e-09	8.57008
	hsa01100:Metabolic pathways	0.00226033	2.64583
	KW-0130~Cell adhesion	0.00478007	2.32057
	KW-0272~Extracellular matrix	0.040134	1.39649
	Term	PValue
DOWN	GO:0001944~vasculature development	0.000238802	3.62196
	GO:0001892~embryonic placenta development	0.000782656	3.10643
	GO:0000003~reproduction	0.00114675	2.94053
	GO:0048863~stem cell differentiation	0.0129849	1.88656

## Sheet: Figure 2h
Figure 2h
5iLAF+DMSO	5iLAF+OXPHOSi
286	5
238	2
279	2

[truncated: 18 more sheets: Figure 2i, Figure 4b, Figure 4f, Figure 6e, Figure 6i, Figure 6j, Figure 7c, Supplementary Figure 1b, Supplementary Figure 2a, Supplementary Figure 2b, Supplementary Figure 2f, Supplementary Figure 2g, Supplementary Figure 2h, Supplementary Figure 2n, Supplementary Figure 3c, Supplementary Figure 5h, Supplementary Figure 5i, Supplementary Figure 7c]
